# Supplementary material for: High Glucose Contribution to the TCA Cycle Is a Feature of Aggressive Non–Small Cell Lung Cancer in Patients
Source: Cancer Discov. 2025 Feb 17;15(4):702–16. doi: 10.1158/2159-8290.CD-23-1319 (PMC11962397; doi:10.1158/2159-8290.CD-23-1319)
Supplement: Supplementary Table 1 — (Related to Figure 1). Clinical and pathological data from patients recruited to this study. [file cd-23-1319_supplementary_table_1_suppst1.xlsx]

## Sheet: 13C_NSCLC
Patient #	Patient Code	Group	Gender	Age	Ethnicity	BMI	Smoking History (pack years)	Vital	Overall Survival	Rec-Free Survival	Event Details	Path Report Measurements (cm)	Size - diameter	Size-volume (cm3)	Histology Type	Subtype	Mutation_aa_change	Staging	Grade	SUVmax
1	K1001	13C_NSCLC	F	55	White, Non-Hisp	25	10	Dead	7	3	Metastasis	2.3 x 1.5 x 1.1	2.3	6.37063	LCNEC		ND	T1bN0MX	4	8.93
2	K1002	13C_NSCLC	F	74	White, Non-Hisp	19	45	Dead	35	30	Metastasis	0.6 x 0.5 x 0.3	0.6	0.113097	ADC	Acinar	KRAS (Gln61His)	T1aN0MX	1	NR
3	K1003	13C_NSCLC	F	73	White, Non-Hisp	25.8	NA	Alive	123	73	Metastasis	2.7 x 1.8 x 1.5	2.7	10.306	ADC	Papillary	EGFR (Asn771GlyTyr)	T2aN0MX	2	3.78
4	K1004	13C_NSCLC	M	63	White, Hispanic	26.5	NA	Alive	122	122		2.2 x 1.8 x 1.5	2.2	5.57528	ADC	Acinar	EGFR (Leu858Arg), p53 (Val157PhefsTer24)	T2aN0MX	2	4.28
5	K1005	13C_NSCLC	F	66	Asian, Non-Hisp	22.1	NA	Dead	77	25	Metastasis	2.7 x 2.7 x 2.0	2.7	10.306	ADC	Papillary	EGFR (Leu858Arg)	T2aN1MX	2	9.39
6	K1006	13C_NSCLC	M	43	White, Non-Hisp	29.7	NA	Alive	110	110		2.7 x 2.5 x 2.0	2.7	10.306	ADC	Acinar	ND	T1bN0MX	2	2.46
7	K1007	13C_NSCLC	M	81	White, Non-Hisp	21.9	120	Dead	68	68	Dcsd	3.5 x 2.5 x 2.0	3.5	22.4493	ADC	Papillary	EGFR (Leu858Arg)	T2aN0MX	2	3.2
8	K1008	13C_NSCLC	F	59	White, Hispanic	29.6	20	Dead	15	4	Metastasis	3.7 x 3.5 x 3.0	3.7	26.5218	ADC	Solid	KRAS (Gly12Cys)	T2aN0MX	3	7.92
9	K1009	13C_NSCLC	M	82	White, Non-Hisp	29.5	30	Alive	84	13	Metastasis	3.4 x 3.0 x 2.6	3.4	20.5795	SQCC		p53 (Arg283Pro)	T2aN0MX	3	8.73	Hensley et al, Cell, 2016; PMID 26853473
10	K1010	13C_NSCLC	M	63	White, Non-Hisp	23.7	76	Dead	1	1	Dcsd	3.5 x 3.0 x 2.5	3.5	22.4493	SQCC		p53 (Val157Phe)	T2aN1Mx	2	29.23
13	K1013	13C_NSCLC	F	54	White, Non-Hisp	25.9	32	Alive	39	9	Metastasis	3.0 x 2.2 x 1.6	3	14.1372	ADC	Acinar	KRAS (Gly12Cys)	T3N1MX	2	5.27
24	K1024	13C_NSCLC	M	80	White, Non-Hisp	21.6	15	Dead	0	0	Dcsd	0.9 x 0.8 x 0.6	0.9	0.381704	ADC	Papillary	BRAF (Thr599dup)	T1aN0M0	1	2.97
26	K1026	13C_NSCLC	M	71	White, Non-Hisp	24.1	90	Dead	7	7	Dcsd	1.3 x 1.3 x 1.0	1.3	1.15035	ADC	Non-muscinous	STK11 (Asp194Tyr)	T1aN0M0	1	1.7
28	K1028	13C_NSCLC	F	80	Other, Non-hisp	21.9	NA	Alive	92	92		2.2 x 1.8 x 1.5	2.2	5.57528	Carcinoid		ND	T1bN1M0	1	3.11
29	K1029	13C_NSCLC	F	56	Other, Non-hisp	19.4	NA	Alive	91	91		1.9 x 1.6 x 1.2	1.9	3.59136	ADC	Acinar	KRAS (Gly12Asp), p53 (Gly245Phe)	T1aN0M0	2	8.96
30	K1030	13C_NSCLC	F	57	White, Non-Hisp	24.4	30	Alive	90	90		3.5 x 2.7 x 2.3	3.5	22.4493	ADC	Solid	STK11 (Pro281ArgfsTer6)	T3N1MX	3	20.82
31	K1031	13C_NSCLC	F	70	White, Non-Hisp	24.2	30	Alive	90	90		1.4 x 1.2 x 1.0	1.4	1.43676	ADC	Non-muscinous	KRAS (Gly12Cys)	T1aN0M0	1	0.77
32	K1032	13C_NSCLC	F	66	White, Non-Hisp	20.2	NA	Alive	90	90		1.3 x 1.0 x 1.0	1.3	1.15035	ADC	Lepidic	ND	T1aN0MX	1	1.25
33	K1033	13C_NSCLC	F	52	White, Non-Hisp	27.2	12.5	Alive	90	90		2.0 x 1.4 x 1.4	2	4.18879	ADC	Non-muscinous	ND	T3N0MX	1	2.54
34	K1034	13C_NSCLC	M	66	White, Non-Hisp	22.8	NA	Dead	19	2	Metastasis	NR	3.7	26.5218	SQCC		C-Met (skip mutation)	T3	2	26.44
35	K1035	13C_NSCLC	F	66	Asian, Non-Hisp.	21.4	NA	Alive	89	89		1.4 x 1.2 x 1.2	1.4	1.43676	ADC	Papillary	BRAF (Lys601Glu), p53 (pro278Leu)	T1aN0M0	2	1.38
38	K1038	13C_NSCLC	F	73	White, Non-Hisp	30.9	43	Dead	20	8	Metastasis	7.1 x 6.5 x 4.0 cm	7.1	187.402	ADC	Solid	KRAS (Gly12Ala), STK11 (Lys41Ter), p53 (Ser241Cys)	T3N0MX	3	28.8
39	K1039	13C_NSCLC	F	84	White, Non-Hisp	16.6	15	Alive	45	45		12.5 x 5.5 x 5.0	12.5	1022.65	ADC		ND	T3N0MX	2	15.44
44	K1044	13C_NSCLC	F	85	Black, Non-Hisp	20.8	NA	Alive	50	50		4.3 x 3.4 x 1.6	4.3	41.6298	ADC	Papillary	EGFR (Gly719Ala), APC (Ala1457SertfTer5), PIK3CA (His1047Arg)	T2aN1MX	2	3.76
45	K2045	13C_NSCLC	F	75	White, Non-Hisp	29.9	NA	Dead	8	8	Metastasis	3.5 x 3.3 x 3.0	3.5	22.4493	ADC	Acinar	KRAS (Gly12Asp)	T2aN0MX	2	8.26
48	K2048	13C_NSCLC	M	55	Asian, Non-Hisp	21.9	30	Alive	83	83		4.0 x 3.3 x 3.0	4	33.5103	ADC	Acinar	STK11 (Gln37Ter)	T2aN0MX	3	16.02
49	K2049	13C_NSCLC	F	51	White, Non-Hisp	31.6	NA	Dead	35	17	Metastasis	1.0 x 1.0 x 0.7	1	0.523599	ADC	Acinar	KRAS (Gly12Ser), p53 (Val157Phe)	T2aN1MX	2	1.6
50	K1050	13C_NSCLC	F	62	White, Non-Hisp	24.7	NA	Dead	58	58		3.5 x 3.0 x 1.8 cm	3.5	22.4493	ADC	Papillary	EGFR (Ser768_Asp770dup)	T2aN2MX	2	4.13
51	K1051	13C_NSCLC	F	81	White, Non-Hisp	21.7	40	Alive	81	81		1.4 x 1.4 x 0.6	1.4	1.43676	ADC	Acinar	p53 (Gly154Val)	T1aN1MX	2	6.28
52	K2052	13C_NSCLC	F	68	White, Non-Hisp	21.9	35	Alive	79	79		2.1 x 1.8 x 1.5	2.1	4.84905	ADC	Papillary	p53 (Cys135Tyr)	T1bN0MX	2	7.31
53	K1053	13C_NSCLC	F	44	Other, Non-hisp	30.5	NA	Alive	79	79		1.2 x 0.7 x 0.4	1.2	0.904779	Carcinoid		ND	T1aN0MX	1	2.74
55	K1055	13C_NSCLC	F	68	White, Non-Hisp	21.8	40	Dead	29	28	Metastasis	3.7 x 3.2 x 1.7	3.7	26.5218	ADC	Acinar	p53 (Arg 273Leu, Arg 283Cys, Arg158Leu)	T2aN0MX	3	6.7
57	K2057	13C_NSCLC	M	70	White, Non-Hisp	35.4	100	Alive	77	6	Metastasis	4.3 x 3.2 x 2.8	4.3	41.6298	SQCC		p53 (Arg290AlafsTer55)	T2aN0MX	3	14.2
58	K1058	13C_NSCLC	F	64	White, Non-Hisp	36.8	NA	Alive	37	37		1.2 x 0.8 x 0.2	1.2	0.904779	Carcinoid	ACTH	ND	T1aN0MX	1	2.1
59	K1059	13C_NSCLC	M	72	White, Non-Hisp	28.3	50	Alive	76	76		3.7 x 3.0 x 2.0 cm	3.7	26.5218	ADC	Acinar	p53 (Tyr234Asn)	T2aN0MX	2	6.4
60	K1060	13C_NSCLC	M	69	White, Non-Hisp	34.1	47	Alive	76	76		1.7 x 1.5 x 1.2	1.7	2.57244	Adenosquamous carcinoma		p53 (Glu286Lys)	T1bN0MX	2	4.8	Faubert et al, Cell, 2017; PMID 28985563
63	K1063	13C_NSCLC	F	72	White, Non-Hisp	22.1	20	Alive	73	73		3.5 x 2.1 x 1.6	3.5	22.4493	Adenosquamous carcinoma		KRAS (Gly12Ala)	T2aN0MX	2	4.7
64	K1064	13C_NSCLC	F	70	White, Non-Hisp	33.4	NA	Alive	31	31		4.5 x 3.6 x 3.0	4.5	47.7129	Carcinoid		PIK3CA (His1047Arg)	T2aN0MX	1	10.6
66	K1066	13C_NSCLC	M	82	White, Non-Hisp	24	54	Alive	9	9		4.2 x 4 x 3.3	4.2	38.7924	Pleomorphic	carcinoma type	p53 (S127Tur c.380_390del)	T2aN0MX	4	13.5
70	K2070	13C_NSCLC	M	71	Black, Non-Hisp	22.4	46.5	Dead	7	7	Dcsd	6.3 x 5.5 x 4.8	6.3	130.924	Adenosquamous carcinoma		p53 (Val272ArgfsTer74)	T2bN1MX	3	6.7
81	K2081	13C_NSCLC	M	70	White, Non-Hisp	27.1	57	Alive	67	67		3.2 x 2.5 x 2.0	3.2	17.1573	SQCC		PIK3CA (Amp), STK11	T2aN0MX	2	11.9
88	K2088	13C_NSCLC	F	77	White, Non-Hisp	23.8	18	Alive	64	64		1.2 x 0.8 x 0.9	1.2	0.904779	ADC	Acinar	EGFR (Leu861Gln), p53 (Val157Asp)	T1bN0MX	2	1.9
90	K2090	13C_NSCLC	F	54	White, Non-Hisp	23.5	30	Alive	64	64		1 x 1 x 0.6	1	0.523599	Adenosquamous carcinoma		p53 (p.Asp228ThrfsTer14)	T1aN0MX	2	7.4
91	K1091	13C_NSCLC	F	61	White, Non-Hisp	30.9	26.25	Alive	64	0	Metastasis	2.2 x 1.6 x 1.5	2.2	5.57528	ADC	Papillary	KRAS G12C, ALK (2p23) gene rearrangement	T2aN1MX	1	9.3
92	K2092	13C_NSCLC	F	76	White, Non-Hisp	19.8	50	Alive	56	56		1.8 x 1.7 x 1.5	1.8	3.05363	Pleomorphic		p53 (Arg267Pro), RB1 (Glu747Ter)	T1bN0MX	3	4.2
95	K2095	13C_NSCLC	M	75	Black, Non-Hisp	31.8	60	Dead	32	10	Metastasis	2.1 x 1.5 x 1.4	2.1	4.84905	ADC	Lepidic	KRAS (Gly12Ala)	T1bN0MX	1	14.5
96	K1096	13C_NSCLC	M	50	White, Non-Hisp	24	45	Alive	61	61		2.1 x 2.0 x 1	2.1	4.84905	ADC	Papillary	ERBB2 (Tyr772_Ala775dup)	T1bN0MX	2	4.8
97	K1097	13C_NSCLC	M	74	White, Non-Hisp	20.3	10	Dead	0	0	Dcsd	2.0 x 1.5 x 1.5	2	4.18879	SQCC		ND	T1bN0MX	2	13.75
99	K1099	13C_NSCLC	F	76	White, Non-Hisp	21.7	52.5	Alive	60	60		1.2 x 1.0 x 1	2	4.18879	ADC	Papillary, Acinar	KRAS (Gly12Cys)	T1bN0MX	2	1.7
101	K2101	13C_NSCLC	F	66	White, Non-Hisp	46.9	45	Alive	59	59		NR	1.3	1.15035	ADC	Papillary	ND	T1bN0MX	1	1.89
102	K2102	13C_NSCLC	M	73	Black, Non-Hisp	26.2	Unknown	Alive	53	53		2.1 x 1.8 x 1.0	2.1	4.84905	ADC	Acinar	EGFR (Leu747_Ala750delinsPro)	T1cN0MX	1	4.57
103	K1103	13C_NSCLC	M	68	White, Non-Hisp	33.9	Unknown	Alive	44	44		1.1 x 0.9 x 0	1.1	0.69691	Carcinoid		ND	T1bN0MX	2	3.34
104	K1104	13C_NSCLC	F	72	White, Non-Hisp	35.4	20	Alive	59	59		0.8 x 0.5 x 0.4	0.8	0.268083	ADC	Muscinous	KRAS (Gly12Val)	T1aN0MX	2	1.7
114	K1114	13C_NSCLC	F	62	White, Non-Hisp	24.7	NA	Alive	51	51		0.5 x 0.4 x 0.4	0.5	0.0654498	Carcinoid		ND	T1aN0MX	1	2.4
120	K1120	13C_NSCLC	F	66	Black, Non-Hisp	39.2	NA	Alive	49	1	Metastasis	2.5 X 2.2 X 1.9	2.5	8.18123	ADC	Papillary/Acinar	EGFR (Leu858Arg), p53 (Asp281Gly)	T2aN0MX	2	8.5
123	K1123	13C_NSCLC	F	71	White, Non-Hisp	34.3	28	Alive	47	47		2.9 x 2.7 x 1.4	2.9	12.7701	ADC	papillary, micropapillary and lepidic	KRAS (Gly12Cys)	T1cN0MX	2	3.2
124	K1124	13C_NSCLC	F	65	White, Non-Hisp	24.7	NA	Dead	24	8	Metastasis	0.7	0.7	0.179594	ADC	Acinar	EGFR (Exon 20: c.2303_2311dup, p.D770-N771insSerValAsp)		NR	4.1
128	K1128	13C_NSCLC	F	68	White, Non-Hisp	33	NA	Alive	46	46		4.2 x 3.7 x 2.7	4.7	54.3616	ADC	Acinar, Papillary, Lepidic	ND	T2bN0MX	2	1.6
129	K1129	13C_NSCLC	M	60	White, Non-Hisp	28.5	7.5	Dead	6	5	Metastasis	6.5 X 5.8 X 4.3	6.5	143.793	ADC	Muscinous	KRAS, STK11	T3N1MX	2	13.5
130	K1130	13C_NSCLC	F	71	White, Non-Hisp	31.6	67.5	Alive	46	46		1.4 x 0.8 x 0.5	1.4	1.43676	ADC	Acinar, Paillary	KRAS (Gly12Cys)	T1bN0MX	2	3
137	K1137	13C_NSCLC	F	77	White, Non-Hisp	27.67	40	Alive	44	44		1.0 x 0.5 x 0.5	1	0.523599	ADC	Acinar	p53 (Tyr234Cys)	T1aN0MX	2	2.3
143	K1143	13C_NSCLC	M	70	White, Non-Hisp	23.7	54	Alive	39	39		1.1 X 1 X 1	1.1	0.69691	SQCC	Keratinizing	PIK3CA (Glu545Lys), FBXW7 (Arg505Gly)	T1bN0MX	2	6.4
150	K1150	13C_NSCLC	M	57	White, Non-Hisp	22.88	45	Alive	42	42		2.2 x 2.7 x 2.5	2.7	10.306	Pleomorphic	Carcinosarcoma	KRAS (G12C), p53 (Arg248Trp, Ala76TyrfsTer47)	T2aN0MX	4	9.3
152	K1152	13C_NSCLC	F	71	White, Non-Hisp	20.4	60	Alive	6	4	Metastasis	1.1 x 0.6 x 0.4	1.1	0.69691	ADC	Micropapillary	ND	yT2N0M0	3	6.8
153	K1153	13C_NSCLC	M	71	White, Non-Hisp	24.2	22	Alive	36	36		2.5 x 2.0 x 1.6	2.5	8.18123	ADC	Acinar	STK11 (c.180_181delCGinsA)	T1cN0MX	2	2.8
156	K1156	13C_NSCLC	M	70	White, Non-Hisp	22.6	51	Alive	12	12		3.3 x 1.8 x 1.5	3.3	18.8166	ADC	Acinar	ND	yT2ayN0	2	4.1
157	K1157	13C_NSCLC	F	72	White, Non-Hisp	20.1	NA	Alive	36	36		1.0 x 0.9 x 0.8	1	0.523599	ADC	Acinar	ND	T1aNXMX	2	1.6
158	K1158	13C_NSCLC	M	71	White, Non-Hisp	33.16	40	Dead	1	1	Dcsd	1.4 x 1.3 x 1.2	1.4	1.43676	SQCC		PIK3CA (Glu545Lys)	T2aN0MX	NR	7.1
162	K1162	13C_NSCLC	M	87	White, Non-Hisp	26.11	20	Alive	35	35		1.2 x 1.1 x 0.9	1.2	0.904779	ADC	Acinar. Solid	KRAS (G12A), PIK3CA (Glu545Lys)	T1aN0MX	2	2.8
163	K1163	13C_NSCLC	F	71	Asian, Non-Hisp	18.52	NA	Alive	34	34		1.5 x 1.0 x 0.5	1.5	1.76715	ADC	Papillary	EGFR (c2240_2263del), p53	T2aN0MX	2	1.9
164	K1164	13C_NSCLC	F	54	White, Non-Hisp	35.15	5	Alive	20	20		2.2 x 1.9 x 1.5	2.2	5.57528	ADC	acinar and papillary	EGFR (Leu858Arg), p53 (Arg282HisfsTer22)	T1cNXMX	2	2.1
167	K1167	13C_NSCLC	F	69	White, Non-Hisp	33.88	NA	Alive	34	34		1.2 x 1.1 x 0.9	1.2	0.904779	ADC	Acinar	KRAS (G12V), p53 (Tyr220Ser)	T1bN0MX	2	4.5
172	K1172	13C_NSCLC	F	62	White, Non-Hisp	42.02	0	Alive	33	33		2.5 x 2.5 x 1.8	2.5	8.18123	ADC	Papillary	EGFR (Leu858Arg), p53	T1cN0MX	2	3.4
176	K1176	13C_NSCLC	F	44	White, Non-Hisp	29.85	NA	Alive	33	33		0.9 x 0.7 x 0.6	0.9	0.381704	ADC	Ac	EGFR, (T790M and L858R)	T3N0MX	2	NR
181	K1181	13C_NSCLC	F	50	White, Non-Hisp	32.54	30	Alive	33	33		1.2 x 1.2 x 1.1	1.2	0.904779	Carcinoid		ND	T1bN0MX	1	NR
191	K1191	13C_NSCLC	M	63	White, Non-Hisp	23.9	86	Dead	16	11	Metastasis	5.1 x 2.5 x 1.4	5.1	69.4559	SQCC		p53 (Glu298ArgfsTer8, 673-1G>C)	T3N1MX	2	11.2
195	K1195	13C_NSCLC	M	60	White, Non-Hisp	20.22	8	Alive	31	31		1.9 x 1.7 x 1.1	1.9	3.59136	ADC	Acinar	p53 (Gln167Ter)	T2aN0MX	2	10.3
196	K1196	13C_NSCLC	M	67	White, Hispanic	26.08	0.25	Alive	20	20		2.5 x 2.3 x 1.5	2.5	8.18123	ADC	Acinar/Solid/Pap	p53 (Arg248Gln)	T2aN0MX	3	14.8
202	K1202	13C_NSCLC	M	70	White, Non-Hisp	30.59	75	Alive	22	10	Metastasis	3.8 x 2.4 x 2	3.8	28.7309	SQCC		PIK3CA (Glu545Lys), p53 (Ala84ProfsTer39)	T3N0MX	2	11.5
Patient coding: K0: not infused; K1: infused with 13C-glucose; K2: infused with 13C-lactate. The last three digits indicate the patient number.
ND: Not Detected
NR: Not Reported
NT: Not tested
Histology
ADC: Adenocarcinoma
SQCC: Squamous cell carcinoma
Adenosquamous were grouped as SQCC, and LCNEC were grouped with Carcinoid for analyses
Key for TMN Staging
T1a, greatest dimension ≤2cm
T1b, greatest dimension >2cm but ≤3cm
T2a, greatest dimension >3cm but ≤5cm
N0, regional node metastases absent
N1, ipsilateral peribronchial and/or hilar lymph nodes metastases present
MX, distant metastasis unknown
M0, distant metastases absent
Key For Tumor Grade
G1, well differentiated
G2, moderately differentiated
G3, poorly differentiated
G4, undifferentiated
Pack years (average packs/day x years smoking)

## Sheet: Non-infused NSCLC
Patient #	Patient Code	Group	Gender	Age	Ethnicity	BMI	Smoking History (pack years)	Vital	Overall Survival	Rec-Free Survival	Event Details	Path Report Measurements	Size - diameter	Size-volume (cm3)	Histology Type	Subtype	Path.Tumor.Stage	Grade	SUVmax
12	K0012	NSCLC	M	59	White, Non-Hisp	25.9	160	Alive	103	69	Metastasis	2.4 x 2.4 x 1.5	2.4	7.23823	ADC	Solid	T2aN0M0	3	12.9
14	K0014	NSCLC	F	80	White, Non-Hisp	20.24		Dead	56	47	Metastasis	3.5 x 3.0 x 2.8	3.5	22.4493	ADC	Acinar	T2aN0M0	2	8.9
16	K0016	NSCLC	F	68	White, Non-Hisp	18.7		Dead	43	23	Metastasis	1.7 x 1.5 x 0.8	1.7	2.57244	ADC	Muscinous	T1bN0M0	NR	1.6
17	K0017	NSCLC	F	69	White, Non-Hisp	36		Alive	96	96		3.1 x 2.6 x 2.1	3.1	15.5985	LCNEC		T2aN1M0	1	1.7
37	K0037	NSCLC	M	71	White, Non-Hisp	25.9	20	Alive	88	88		4.0 x 3.2 x 1.5	4	33.5103	ADC	Papillary	T2aN0MX	2	3.7
43	K0043	NSCLC	F	72	Black, Non-Hisp	28.7		Alive	65	42	Metastasis	1.8 x 1.8 x 1.2	1.8	3.05363	ADC	Papillary	T1aN0MX	2	6.2
54	K0054	NSCLC	M	59	White, Non-Hisp	28.2	20	Alive	65	65		5.5 x 4.2 x 3.3	5.5	87.1137	ADC		T2bN0MX	NR	11.4
61	K0061	NSCLC	F	78	White, Non-Hisp	27.6		Alive	46	46		4.5 X 3.6 x 3.4	4.5	47.7129	ADC	Acinar, Lepidic	T2aN0MX	2	9.3
62	K0062	NSCLC	M	76	White, Non-Hisp	22	60	Alive	14	14		5.0 x 3.5 x 3.0	5	65.4498	ADC	Acinar	T2aN0MX	2	11.7
73	K0073	NSCLC	F	56	White, Non-Hisp	27.5	60	Dead	6	0	Metastasis	4.3 x 4.2 x 3.2	4.3	41.6298	ADC	Solid, Acinar	T2aN1MX	3	12.8
78	K0078	NSCLC	M	79	White, Non-Hisp	31.6	70	Alive	43	43		2.1 x 1.7 x 1.0	2.1	4.84905	ADC	Muscinous	T1cN0MX	2	2.4
85	K0085	NSCLC	F	65	Black, Non-Hisp	27	1.2	Alive	65	65		0.7 x 0.5 x 0.4	0.7	0.179594	ADC	Acinar	T1aNXMX	1	4.7
89	K0089	NSCLC	F	59	Other, Non-Hisp	21		Alive	64	0	Metastasis	1.7 x 1.0 x 1.0	1.7	2.57244	ADC	Papillary, Acinar	T1bN2MX	2	3.7
98	K0098	NSCLC	M	66	White, Non-Hisp	28.8	86	Alive	60	56	Metastasis	1.5 x 1.4 x 0.9	1.5	1.76715	SQCC		T1aN0MX	2	2
100	K0100	NSCLC	M	68	White, Non-Hisp	34.8		Dead	0	0	Dscd	2.6 x 1.9 x 1.4	2.6	9.20277	Carcinoid	Atypical	T1cN0MX	NR	3.9
106	K0106	NSCLC	F	72	White, Non-Hisp	28.1	30	Alive	22	22		4.1 x 3.2 x 2.9	4.1	36.087	Adenosquamous carcinoma		T2BN0MX	2	12
110	K0110	NSCLC	F	67	White, Non-Hisp	27	25.5	Alive	54	54		1.2 x 0.7	1.2	0.904779	ADC	Non-muscinous	TisN0MX	1	1
111	K0111	NSCLC	F	72	White, Non-Hisp	23.3		Alive	52	52		4.0 x 3.6 x 3.3	4	33.5103	ADC	Papillary	T2aN0MX	2	8.4
127	K0127	NSCLC	F	71	White, Non-Hisp	22.3	2.5	Alive	23	0	Metastasis	NR	NR	NR	ADC		T4N1M1	NR	10.9
131	K0131	NSCLC	F	81	White, Non-Hisp	24.1		Dead	0	0	Dscd	6.5 x 5.5 x 3.5	6.5	143.793	ADC	Acinar, Papillary	T3N0MX	2	8.4
132	K0132	NSCLC	M	80	American Indian	39		Alive	22	22		1.7 x1.0 x1.0	1.7	2.57244	ADC	Acinar, Papillary	T2aN0MX	2	1.2
140	K0140	NSCLC	M	84	White, Non-Hisp	32.8	5	Alive	20	20		4.0 x 2.2 x 1.5	4	33.5103	ADC	Acinar	T2aN0MX	2	14.4
141	K0141	NSCLC	F	73	White, Non-Hisp	30	50	Alive	20	20		4.5 x 3.5 x 3.2	4.5	47.7129	ADC	Acinar	T2bN0MX	2	13.5
142	K0142	NSCLC	M	57	Asian, Non-Hisp	27	2.7	Alive	19	19		NR	NR	NR	ADC			NR
145	K0145	NSCLC	F	72	White, Non-Hisp	21.8	40	Alive	19	19		3 x 2.8 x 1.5	3	14.1372	ADC	Acinar	T2aN0MX	2	10
146	K0146	NSCLC	M	81	White, Non-Hisp	23.6		Alive	19	19		2.1 x 1.6 x 1.5	2.1	4.84905	ADC	Acinar	T2aN0MX	2	5.1
147	K0147	NSCLC	F	73	White, Non-Hisp	33.4	16	Alive	19	19		1.8 x 1.4 x 1	1.1	0.69691	ADC	Acinar	T1bN0MX	2	4.7
148	K0148	NSCLC	M	71	Black, Non-Hisp	28.9	32	Dead	16	3	Metastasis	7.5 x 6 x 4.9	7.5	220.893	Pleomorphic		yT4N0MX	4	12.9
149	K0149	NSCLC	M	58	White, Non-Hisp	28.5	40	Alive	18	18		7.9 x 7.7 x 6.2	7.9	258.155	ADC	Micropapillary, Papillary	T4N1MX	3	NA
151	K0151	NSCLC	F	31	White, Non-Hisp	27.9		Alive	18	8		3.5 x 3.2 x3.1	3.5	22.4493	Carcinoid	Low-grade neuroendocrine carcinoma	T2aN0MX	1
154	K0154	NSCLC	F	74	White, Non-Hisp	23.2	0.1	Alive	13	0	Metastasis	5.2 x 4.6 x 3.3	5.2	73.6222	Carcinoid	Atypical	T3N2MX	2	6.2
168	K0168	NSCLC	F	55	White, Non-Hisp	27.86		Alive	10	10		1.5 x 1.2 x 0.9	1.5	1.76715	ADC	Acinar	T2aN0MX	2
169	K0169	NSCLC	M	64	Unk, Unk	29.39		Alive	10	10		2.5 x 2.1 x 1.2	2.5	8.18123	SQCC		T2aN0MX	NR
171	K0171	NSCLC	M	61	Unk, Unk	28.73		Alive	10	10		1.1 x 1.0 x 1.0	1.1	0.69691	Carcinoid	Typical	T2aN0MX	1
174	K0174	NSCLC	F	64	White, Non-Hisp	25.44		Alive	10	10		1.4 x 1.3 x 1.2	1.4	1.43676	ADC	Acinar, Papillary	T1bN0MX	2	1.7
180	K0180	NSCLC	F	69	White, Non-Hisp	27.1	30	Alive	9	9		7.3 x 6.7 x 3.2	7.3	203.689	ADC	Acinar	T4N0MX	2	8.1
187	K0187	NSCLC	M	60	White, Non-Hisp	30.05		Dead	3	3	Metastasis	0.15	0.15	0.00176715	SQCC	Post-treatment		NR
188	K0188	NSCLC	F	66	White, Non-Hisp	35.41		Alive	8	8		1 x 0.9 x 0.3	1	0.523599	Typical Carcinoid		T1aN0MX	1
184	K0184	NSCLC	F	56	Black, Non-Hisp	21.14	15	Dead	3	3		9.5 x 7.0 x 6.5	9.5	448.921	giant cell carcinoma		T4N0MX	3	18.1
192	K0192	NSCLC	F	79	White, Non-Hisp	30.19		Alive	8	8		2.0 x 1.0 x 0.6	2	4.18879	Typical Carcinoid		T2aN0MX	NR
194	K0194	NSCLC	M	70	White, Non-Hisp	32.06		Alive	8	8		1.4 x 1.3 x 1	1.4	1.43676	ADC	Papillary	T1bNXMX
201	K0201	NSCLC	F	64	White, Non-Hisp	35.65	Unk	Alive	7	7		4.5 x 2.5 x 1.1	4.5	47.7129	ADC		T2bN1MX	2
204	K0204	NSCLC	M	62	White, Non-Hisp	30.48	30	Alive	7	7		0.9 x 0.7 x 0.6	0.9	0.381704	ADC	Acinar	T1aNXMX	2	1.2
208	K0208	NSCLC	F	77	Asian, Hispanic, White	18.8		Alive	6	6		2 x 1.9 x 1.4	2	4.18879	ADC		T1bN0MX	2
205	K0205	NSCLC	F	70	Asian, Non-Hisp	19.5		Alive	5	5		1.1	1.1	0.69691	Adecarcinoma in situ		T1isN0MX	1
217	K0217	NSCLC	F	66	Unk, Non-Hisp	37.24	20.5	Alive	4	4		1.7 x 1.5 x 1.5	1.7	2.57244	ADC	Solid	T2aN0MX	2	10.6
218	K0218	NSCLC	M	34	White, Non-Hisp	23.19	0	Alive	4	4		3.9 x 3.7 x 3.4	3.9	31.0594	Carcinoid	Typical	T2aN2MX	1
ND: Not Detected
NR: Not Reported

## Sheet: Metastasis
Patient #	Patient Code	Group	Cancer Type	Gender	Age	Ethnicity	BMI	Smoking History (pack years)	Path Report Measurements	Size - diameter	Size-volume (cm3)	Mutation_aa_change	SUVmax
108	K1108	Metastasis	Colon	F	44	White, Hispanic	34.7		1.5 x 1.0 x 1.0	1.5	1.76715	KRAS G12V	13.3
133	K1133	Metastasis	Appendiceal	F	51	White, Non-Hisp	28.4		4 x 3.5 x 1.8	4	33.5103	ARID1B Q1818; RUNX1T1 R395W; SOX9 P350fs*33; TP53, R306	7.29
136	K1136	Metastasis	Mullerian	F	72	White, Non-Hisp	30.1	20	3.0 x 2.2 x 1.8	3	14.1372	p53 (His193Arg)	16
139	K1139	Metastasis	ccRCC	M	58	White, Non-Hisp	27.8		0.6 x 0.6 x 0.5	0.6	0.113097		N/A
161	K1161	Metastasis	Colon	M	71	White, Non-Hisp	22		1.0 x 0.7 x 0.5	1	0.523599	KRAS (Gly12Ala), PTEN (Arg130Gly)	2.54
173	K1173	Metastasis	Chondrosarcoma	F	69	White, Non-Hisp	27.22		0.8 x 0.8 x 0.5	0.8	0.268083	NT	4.9
179	K1179	Metastasis	Seminal Germ Cell	M	25	White, Non-Hisp	33.09		1.6, 1.2	1.6	2.14466		3.2
182	K1182	Metastasis	Rectal	M	58	White, Non-Hisp	25.19	0.5	1.4 x 1.3 x 1.2	1.4	1.43676	p53 (Arg175His)	2.8
198	K0198	Metastasis	Breast Cancer	F	61	White, Non-Hisp	26.29	30	0.59 x 0.36			Triple Negative	2.6
203	K1203	Metastasis	Seminal Germ Cell (pt173, 2nd Surg)	M	25	White, Non-Hisp	33.09		0.7	0.7	0.179594		N/A
209	K0209	Metastasis	RCC	M	73	Unk, Unk	30.92		NR				5.9
212	K1212	Metastasis	RCC	M	73	White, Non-Hisp	44.3		1.5 x 1.2 x 0.9	1.5	1.76715		N/A

## Sheet: Benign
Patient #	Patient Code	Group	Notes	Gender	Age	Ethnicity	SUVmax
93	K1093	Non-Tumor	Necrotizing granuloma	F	63	White, Non-Hisp	NA
107	K1107	Non-Tumor	Necrotizing granuloma	F	62	White, Non-Hisp	4.46
117	K1117	Non-Tumor	Intraalveolar hemorrhage	M	58	White, Non-Hisp	1.6
121	K1121	Non-Tumor	Granuloma	M	69	White, Non-Hisp	3.8
211	K1211	Non-Tumor	Granuloma	F	75	White, Non-Hisp
190	K1190	Non-Tumor	Solitary Fibrous	F	75	White, Non-Hisp
165	K1165	Non-Tumor	Fibroid	M	67	White, Non-Hisp
