# Supplementary material for: High Glucose Contribution to the TCA Cycle Is a Feature of Aggressive Non–Small Cell Lung Cancer in Patients
Source: Cancer Discov. 2025 Feb 17;15(4):702–16. doi: 10.1158/2159-8290.CD-23-1319 (PMC11962397; doi:10.1158/2159-8290.CD-23-1319)
Supplement: Supplementary Table 2 — (Related to Figure 1). Patient Isotopologue Data. [file cd-23-1319_supplementary_table_2_suppst2.xlsx]

## Sheet: 13C Glc NSCLC
		Glucose - plasma							Lactate - plasma				Pyruvate - plasma				Alanine - plasma				Glucose							3PG				PEP				Pyruvate				Lactate				Alanine				Citrate
Pt Code	Tissue fragment	M+0	M+1	M+2	M+3	M+4	M+5	M+6	M+0	M+1	M+2	M+3	M+0	M+1	M+2	M+3	M+0	M+1	M+2	M+3	M+0	M+1	M+2	M+3	M+4	M+5	M+6	M+0	M+1	M+2	M+3	M+0	M+1	M+2	M+3	M+0	M+1	M+2	M+3	M+0	M+1	M+2	M+3	M+0	M+1	M+2	M+3	M+0	M+1
K1001	Adjacent Lung	0.6598	0.0103	0.0035	0.0312	0.0087	-0.0083	0.2947	0.8207	0.0299	0.0599	0.0895	0.8555	0.0186	0.0261	0.0997	0.934	0.0109	0.0017	0.0534	0.736433	0.0212333	0.0192667	0.0288667	0.00523333	0.0111667	0.177833	0.8809	0.0511	0.0204	0.0476	0.9102	0.0278667	0.0160333	0.0459333	NA	NA	NA	NA	0.857467	0.0227333	0.0780333	0.0417667	NA	NA	NA	NA	0.941833	0.0333667
K1001	tumor	0.6598	0.0103	0.0035	0.0312	0.0087	-0.0083	0.2947	0.8207	0.0299	0.0599	0.0895	0.8555	0.0186	0.0261	0.0997	0.934	0.0109	0.0017	0.0534	0.752267	0.0489	0.0407	0.0290667	0.00803333	0.0108333	0.110167	0.882633	0.0512	0.0174667	0.0487	0.8964	0.0275	0.0129	0.0633	NA	NA	NA	NA	0.8473	0.0252333	0.0324667	0.0950667	NA	NA	NA	NA	0.824667	0.0727
K1002	Adjacent Lung	0.5877	-0.0025	-0.0037	0.022	0.0068	-0.0049	0.3946	0.8193	0.0217	0.0613	0.0977	0.8862	0.0087	0.0118	0.0934	0.9349	0.00055846	0.0079	0.0566	0.569033	0.00326667	0.0145667	0.0238333	0.0226	0.0215	0.345167	0.857933	0.0244	0.0261667	0.0914333	0.847633	0.0203667	0.0219667	0.1101	NA	NA	NA	NA	0.8204	0.0218	0.0694	0.0885	NA	NA	NA	NA	0.892933	0.0286667
K1002	tumor	0.5877	-0.0025	-0.0037	0.022	0.0068	-0.0049	0.3946	0.8193	0.0217	0.0613	0.0977	0.8862	0.0087	0.0118	0.0934	0.9349	0.00055846	0.0079	0.0566	0.809133	-0.000733333	-0.0142	0.0148	0.0121	0.0143333	0.164633	0.855567	0.0130333	0.0189333	0.112467	0.814667	0.0276333	0.0322333	0.1255	NA	NA	NA	NA	0.736267	0.0268333	0.0489	0.187933	NA	NA	NA	NA	0.84	0.0408333
K1003	Adjacent Lung	0.2097	0.0199	0.0212	0.0447	0.0177	-0.0162	0.7031	0.5532	0.0585	0.0876	0.3007	0.5711	0.0299	0.0432	0.3557	0.7275	0.0213	0.0353	0.216	0.241467	0.0212667	0.0195	0.0420667	0.0160333	0.0054	0.654267	0.746267	0.0286	0.0396667	0.1855	0.739633	0.0470333	0.0378667	0.175467	0.7441	0.033	0.0451	0.1777	0.616067	0.0407333	0.0738	0.2694	0.8092	0.0189	0.0267	0.1452	0.756067	0.0965667
K1003	tumor	0.2097	0.0199	0.0212	0.0447	0.0177	-0.0162	0.7031	0.5532	0.0585	0.0876	0.3007	0.5711	0.0299	0.0432	0.3557	0.7275	0.0213	0.0353	0.216	0.382933	0.0186	0.0207	0.0398667	0.0134	0.0228333	0.501667	0.749533	0.0237667	0.0318	0.1949	0.693633	0.0794667	0.0431667	0.1837	0.7428	0.0269	0.0221	0.2082	0.6151	0.0346	0.0608	0.2896	0.7189	0.0284	0.0318	0.2209	0.614367	0.141233
K1004	Adjacent Lung	0.5981	0.0034	-0.0003	0.0369	0.0059	0.0028	0.3531	0.789967	0.0339333	0.0541333	0.1219	0.8418	0.0205	0.0192	0.1185	0.8893	0.0174	0.016	0.0773	0.5474	0.00673333	0.0322	0.0344	0.0075	0.0149667	0.3568	0.774367	0.0424667	0.0367	0.146467	0.775767	0.0416667	0.0367667	0.1458	0.8522	0.0358	0.0261	0.0859	0.779467	0.0386333	0.0728333	0.109033	0.8934	0.0132	0.0176	0.0759	0.858367	0.053
K1004	tumor	0.5981	0.0034	-0.0003	0.0369	0.0059	0.0028	0.3531	0.789967	0.0339333	0.0541333	0.1219	0.8418	0.0205	0.0192	0.1185	0.8893	0.0174	0.016	0.0773	0.558167	0.00683333	0.0418667	0.0351667	0.00716667	0.0148	0.336	0.7734	0.03318	0.04826	0.14518	0.735967	0.0810667	0.0431333	0.139867	0.799	0.0419	0.0192	0.1399	0.802767	0.0212667	0.0469333	0.129	0.8018	0.0194	0.0221	0.1567	0.832067	0.0651
K1005	Adjacent Lung	0.4802	0.0341	0.0007	0.0354	0.0091	-0.0093	0.4498	0.8238	0.0218	0.0455	0.1089	0.884	0.0097	0.0202	0.086	0.9531	0.0058	0.0047	0.0363	0.549611	-0.00415556	-0.000388889	0.0215778	0.00712222	0.00856667	0.4177	0.847944	0.0259611	0.0235556	0.10255	0.847267	0.0343333	0.0210333	0.0974333	NA	NA	NA	NA	0.821878	0.0217667	0.0471111	0.109233	NA	NA	NA	NA	0.915089	0.0272667
K1005	Tumor Inferior	0.4802	0.0341	0.0007	0.0354	0.0091	-0.0093	0.4498	0.8238	0.0218	0.0455	0.1089	0.884	0.0097	0.0202	0.086	0.9531	0.0058	0.0047	0.0363	0.5716	0.00828889	0.00394444	0.0213333	0.00652222	0.0101	0.378211	0.793711	0.03255	0.0532583	0.110375	0.798	0.0613667	0.00933333	0.131367	NA	NA	NA	NA	0.793911	0.0131778	0.0305667	0.162322	NA	NA	NA	NA	0.905467	0.0269444
K1005	Tumor Superior	0.4802	0.0341	0.0007	0.0354	0.0091	-0.0093	0.4498	0.8238	0.0218	0.0455	0.1089	0.884	0.0097	0.0202	0.086	0.9531	0.0058	0.0047	0.0363	0.629489	-0.000477778	0.00266667	0.0183778	0.00612222	0.00921111	0.334556	0.821061	0.0287583	0.044725	0.111858	0.855933	0.0234	0.0242	0.0965	NA	NA	NA	NA	0.839733	0.0149111	0.0257667	0.119633	NA	NA	NA	NA	0.934233	0.0197333
K1006	Adjacent Lung	0.4229	0.0165	0.0118	0.0514	0.0098	0.0267	0.503	0.7654	0.047	0.0054	0.1808	0.7452	0.0171	0.0279	0.2098	0.8704	0.0112	0.0265	0.092	0.444767	0.0159333	0.0162667	0.0487	0.0106333	0.0362333	0.4662	0.7914	0.0438	0.0536	0.2116	0.716733	0.0503	0.0448333	0.188133	NA	NA	NA	NA	0.7642	0.0449667	0.045	0.145133	NA	NA	NA	NA	0.814967	0.0725333
K1006	tumor medial	0.4229	0.0165	0.0118	0.0514	0.0098	0.0267	0.503	0.7654	0.047	0.0054	0.1808	0.7452	0.0171	0.0279	0.2098	0.8704	0.0112	0.0265	0.092	0.4578	0.0305333	0.00876667	0.0473667	0.0107667	0.0329	0.450867	0.781967	0.0368333	0.0481667	0.232833	0.709067	0.0357333	0.0411333	0.2141	NA	NA	NA	NA	0.7246	0.0502333	0.0538667	0.170567	NA	NA	NA	NA	0.731233	0.0985
K1006	tumor posterior	0.4229	0.0165	0.0118	0.0514	0.0098	0.0267	0.503	0.7654	0.047	0.0054	0.1808	0.7452	0.0171	0.0279	0.2098	0.8704	0.0112	0.0265	0.092	0.572833	0.0179333	0.0199667	0.0400667	0.0100333	0.0291667	0.335567	0.8743	0.0313667	0.0372	0.164367	0.814633	0.0464333	0.0245667	0.1143	NA	NA	NA	NA	0.769133	0.054	0.0500667	0.1258	NA	NA	NA	NA	0.759467	0.0953
K1007	Adjacent Lung	0.3515	0.0138	0.0094	0.0203	0.0164	0.0229	0.5656	0.6781	0.0318	0.0783	0.2118	0.772	0.0248	0.034	0.1692	0.8304	0.0132	0.0205	0.1359	0.415	0.0071	0.0095	0.0163	0.0109	0.0178	0.5233	0.8011	0.0161	0.0183	0.1645	0.8603	-0.0178	-0.0001	0.1576	0.7833	0.0054	0.0507	0.1605	0.7234	0.0364	0.0656	0.1746	0.8579	0.0126	0.0284	0.1011	0.8673	0.0477
K1007	tumor posterior lateral	0.3515	0.0138	0.0094	0.0203	0.0164	0.0229	0.5656	0.6781	0.0318	0.0783	0.2118	0.772	0.0248	0.034	0.1692	0.8304	0.0132	0.0205	0.1359	0.4447	0.0062	0.0006	0.0154	0.008	0.0166	0.5085	0.8159	0.0211	0.0236	0.1393	0.8293	0.0055	0.0272	0.1381	0.7837	0.0208	0.0324	0.1631	0.7646	0.026	0.057	0.1524	0.8385	0.0149	0.0192	0.1275	0.8309	0.0681
K1007	tumor posterior medial	0.3515	0.0138	0.0094	0.0203	0.0164	0.0229	0.5656	0.6781	0.0318	0.0783	0.2118	0.772	0.0248	0.034	0.1692	0.8304	0.0132	0.0205	0.1359	0.5063	0.0052	-0.0027	0.0148	0.0074	0.0181	0.4508	0.8384	0.0084	0.0229	0.1304	0.8543	0.0181	-0.0097	0.1373	NA	NA	NA	NA	0.7503	0.0301	0.0647	0.1549	NA	NA	NA	NA	0.7913	0.0784
K1007	tumor anterior lateral	0.3515	0.0138	0.0094	0.0203	0.0164	0.0229	0.5656	0.6781	0.0318	0.0783	0.2118	0.772	0.0248	0.034	0.1692	0.8304	0.0132	0.0205	0.1359	0.4693	0.0008	-0.0029	0.0129	0.0056	0.0165	0.4978	0.8191	0.0261	0.025	0.1298	0.8243	-0.006	0.0354	0.1462	NA	NA	NA	NA	0.7594	0.0278	0.0416	0.1711	NA	NA	NA	NA	0.8631	0.0475
K1008	Adjacent Lung	0.547	0.034	0.0241	0.039	0.0154	0.003	0.3377	0.7486	0.0328	0.0516	0.167	0.7845	0.0155	0.0278	0.1722	0.8401	0.0134	0.0145	0.1319	0.5643	0.0197	0.0174	0.0308	0.0099	0.0155	0.3424	0.7728	0.0432	0.0314	0.1525	0.8619	-0.0386	0.0601	0.1166	NA	NA	NA	NA	0.8184	0.0342	0.043	0.1044	NA	NA	NA	NA	0.8296	0.081
K1008	tumor anterior caudal	0.547	0.034	0.0241	0.039	0.0154	0.003	0.3377	0.7486	0.0328	0.0516	0.167	0.7845	0.0155	0.0278	0.1722	0.8401	0.0134	0.0145	0.1319	0.6403	0.0142	0.0244	0.0278	0.0098	0.0146	0.269	0.8597	0.0308	0.0224	0.0871	0.8171	0.0614	0.0265	0.095	NA	NA	NA	NA	0.7302	0.0295	0.0435	0.1968	NA	NA	NA	NA	0.7102	0.0964
K1008	tumor pleural posterior	0.547	0.034	0.0241	0.039	0.0154	0.003	0.3377	0.7486	0.0328	0.0516	0.167	0.7845	0.0155	0.0278	0.1722	0.8401	0.0134	0.0145	0.1319	0.6377	0.0153	0.007	0.0298	0.0111	0.022	0.2771	0.8252	0.0372	0.0242	0.1134	0.8746	0.0099	0.0213	0.0942	NA	NA	NA	NA	0.7184	0.0317	0.0461	0.2038	NA	NA	NA	NA	0.7265	0.0939
K1008	tumor anterior medial	0.547	0.034	0.0241	0.039	0.0154	0.003	0.3377	0.7486	0.0328	0.0516	0.167	0.7845	0.0155	0.0278	0.1722	0.8401	0.0134	0.0145	0.1319	0.7385	0.0177	0.0082	0.02	0.0085	0.016	0.1912	0.8117	0.0384	0.0357	0.1142	0.8372	0.0554	0.0137	0.0938	NA	NA	NA	NA	0.7268	0.0291	0.0434	0.2007	NA	NA	NA	NA	0.8129	0.0887
K1009	Adjacent Lung	0.5358	0.0145	0.0011	0.0264	0.0129	0.0004	0.409	0.7924	0.0254	0.0449	0.1373	0.7916	0.0244	0.0204	0.1636	0.8759	0.0186	0.0114	0.0941	0.569	0.0066	0.0043	0.0222	0.0127	0.0184	0.3668	0.8084	-0.0045	0.0358	0.1603	0.7789	0.0368	0.025	0.1593	0.8244	0.0397	0.0275	0.1084	0.7168	0.061	0.046	0.1762	0.9128	0.0144	0.0072	0.0657	0.8328	0.0702
K1009	tumor posterior central	0.5358	0.0145	0.0011	0.0264	0.0129	0.0004	0.409	0.7924	0.0254	0.0449	0.1373	0.7916	0.0244	0.0204	0.1636	0.8759	0.0186	0.0114	0.0941	0.7046	0.0027	-0.0022	0.029	0.0092	0.0162	0.2405	0.6802	0.0574	0.0854	0.1769	NA	NA	NA	NA	0.7161	0.0575	0.063	0.1633	0.6718	0.0352	0.0457	0.2474	0.7767	0.0528	0.0418	0.1286	0.7919	0.0663
K1009	tumor anterior central	0.5358	0.0145	0.0011	0.0264	0.0129	0.0004	0.409	0.7924	0.0254	0.0449	0.1373	0.7916	0.0244	0.0204	0.1636	0.8759	0.0186	0.0114	0.0941	0.5947	0.0052	-0.0027	0.022	0.0082	0.0197	0.3527	0.842	0.0186	0.0197	0.1198	0.8129	0.0444	0.0318	0.1109	NA	NA	NA	NA	0.7149	0.0393	0.0399	0.2058	NA	NA	NA	NA	0.8334	0.0662
K1010	Adjacent Lung	0.4752	0.043	0.0473	0.0743	0.0098	0.0279	0.3224	0.7955	0.0181	0.024	0.1624	0.7323	0.0299	0.0429	0.195	0.8218	0.0311	0.025	0.1221	0.4329	0.044	0.0359	0.0688	0.014	0.0348	0.3697	0.6016	0.0689	0.0477	0.2817	0.836722	0.0379889	-0.00898889	0.134278	0.696367	0.045	0.0454667	0.213167	0.6675	0.0644	0.0588	0.2093	0.8766	0.0188	0.0170667	0.0874667	0.778	0.0879
K1010	endobronchial tumor	0.4752	0.043	0.0473	0.0743	0.0098	0.0279	0.3224	0.7955	0.0181	0.024	0.1624	0.7323	0.0299	0.0429	0.195	0.8218	0.0311	0.025	0.1221	0.9371	-0.0084	0.0191	0.0188	0.0023	0.0041	0.027	0.8168	0.0503	0.0067	0.1261	NA	NA	NA	NA	0.846967	0.0186667	0.0361667	0.0982333	0.8047	0.0399	0.0378	0.1176	0.9152	0.00663333	0.00776667	0.0703667	0.8089	0.0648
K1013	Adjacent Lung	0.267	0.064	-0.0268	0.1208	0.0066	0.0543	0.514	0.7641	0.04	0.0368	0.1591	0.7372	0.0388	0.036	0.188	0.8069	0.0335	0.0288	0.1308	0.305267	0.0415	0.0343333	0.0711333	0.0172667	0.0496	0.480933	0.53	0.0196333	0.0737	0.3767	0.505433	0.0454333	0.0701	0.379067	0.8205	0.0103	0.0344	0.1348	0.622567	0.0442333	0.0506333	0.2826	0.8292	0.0105	0.0171	0.1432	0.705133	0.0927333
K1013	Posterior Inferior	0.267	0.064	-0.0268	0.1208	0.0066	0.0543	0.514	0.7641	0.04	0.0368	0.1591	0.7372	0.0388	0.036	0.188	0.8069	0.0335	0.0288	0.1308	0.3305	0.0242667	0.0429667	0.0607667	0.0183667	0.0437667	0.4794	0.6249	0.0218667	0.0665	0.286733	0.609733	0.0503	0.0743667	0.265633	0.6974	0.0206	0.046	0.2361	0.610467	0.0472	0.0533667	0.288933	0.5937	0.0381	0.0508	0.3173	0.733633	0.0972333
K1013	Posterior Lateral	0.267	0.064	-0.0268	0.1208	0.0066	0.0543	0.514	0.7641	0.04	0.0368	0.1591	0.7372	0.0388	0.036	0.188	0.8069	0.0335	0.0288	0.1308	0.404367	0.00889824	0.0308667	0.0453333	0.0176667	0.0452667	0.4476	0.616633	0.0389	0.0566333	0.2878	0.616633	0.0389	0.0566333	0.2878	0.8043	0.0272	0.0294	0.1391	0.567967	0.0429667	0.0556667	0.333433	0.6969	0.0301	0.0347	0.2383	0.7798	0.0627
K1013	Superior Anterior	0.267	0.064	-0.0268	0.1208	0.0066	0.0543	0.514	0.7641	0.04	0.0368	0.1591	0.7372	0.0388	0.036	0.188	0.8069	0.0335	0.0288	0.1308	0.362167	0.0220667	0.0320333	0.0596333	0.0133	0.0423667	0.4684	0.7091	0.0251333	0.0413	0.224467	0.636967	0.0447333	0.0871	0.2312	0.8209	0.0174	0.025	0.1367	0.6788	0.0318667	0.0395333	0.249833	0.7534	0.0277	0.0259	0.193	0.782933	0.0792667
K1024	Adjacent Lung	0.4284	0.019	0.0356	0.0263	0.0114	0.0458	0.4335	0.7393	0.0371	0.0358	0.1879	0.7411	0.032	0.0329	0.1939	0.8424	0.0223	0.0157	0.1196	0.447767	0.0344	0.0252	0.0307667	0.00963333	0.0353333	0.416933	0.6249	0.0531	0.0636	0.2584	0.593467	0.0843667	0.0477333	0.274433	0.7566	0.0309	0.0341	0.1784	0.6999	0.0471	0.0423	0.2108	0.8584	0.0218	0.0172	0.1025	0.7553	0.1027
K1024	Tumor	0.4284	0.019	0.0356	0.0263	0.0114	0.0458	0.4335	0.7393	0.0371	0.0358	0.1879	0.7411	0.032	0.0329	0.1939	0.8424	0.0223	0.0157	0.1196	0.478067	0.0336667	0.0333667	0.0326667	0.00594245	0.0371333	0.379233	0.673	0.0383	0.1571	0.1333	0.75755	0.02785	0.07555	0.13905	0.7769	0.0336	0.037	0.1525	0.6457	0.0641	0.0595	0.2307	0.7468	0.0397	0.0376	0.1759	0.7118	0.1091
K1026	Adjacent Lung	0.5082	-0.0044	0.0108	-0.0013	0.0081	0.0342	0.4444	0.7871	0.0284	0.0238	0.1606	0.7237	0.0327	0.0286	0.215	0.8502	0.0224	0.0175	0.1098	0.498167	-0.0036	0.0213	0.00553333	0.000633333	0.0349333	0.443067	0.812967	0.0125347	0.0313667	0.143133	0.760633	0.0190333	0.0583	0.162	0.8325	0.0204	0.0214	0.125733	0.716933	0.0281333	0.0292667	0.2257	0.874833	0.0174333	0.0151667	0.0925667	0.855867	0.0434333
K1026	Tumor	0.5082	-0.0044	0.0108	-0.0013	0.0081	0.0342	0.4444	0.7871	0.0284	0.0238	0.1606	0.7237	0.0327	0.0286	0.215	0.8502	0.0224	0.0175	0.1098	0.563333	-0.00483333	0.00706667	0.00813333	0.00276667	0.0341667	0.389433	0.790167	-0.00496667	0.0513	0.163533	0.748433	0.00193333	0.0679667	0.181733	0.877767	-0.0232333	-0.0120333	0.157533	0.7957	0.0225	0.0241667	0.157633	0.868833	0.0171	0.0154333	0.0986333	0.835367	0.0472
K1028	Adjacent Lung	0.4378	-0.0103	0.0278	0.0409	0.0029	0.0355	0.4654	0.7806	0.0327	0.0374	0.1493	0.7714	0.0333	0.0395	0.1559	0.8208	0.0256	0.0304	0.1232	0.4237	0.0117229	0.0241333	0.0303	0.00633333	0.0395	0.464333	0.7668	0.0263	0.0511333	0.155767	0.737567	0.0419	0.0582667	0.162267	0.799367	0.0312	0.0364667	0.132933	0.7727	0.038	0.0409	0.148433	0.8528	0.0225	0.0239	0.1008	0.873267	0.0415667
K1028	Tumor	0.4378	-0.0103	0.0278	0.0409	0.0029	0.0355	0.4654	0.7806	0.0327	0.0374	0.1493	0.7714	0.0333	0.0395	0.1559	0.8208	0.0256	0.0304	0.1232	0.484	0.00174421	0.0239	0.0366	0.00136667	0.0390667	0.413367	0.731467	-0.00776245	0.0616	0.214667	0.7043	0.0412333	0.0256	0.2289	0.7202	0.0181333	0.0272	0.234433	0.674133	0.0235667	0.0344	0.267867	0.784933	0.0179667	0.0261333	0.170933	0.762667	0.078
K1029	Adjacent Lung	0.2227	0.0157	0.0253	0.0459	0.0143	0.0517	0.6244	0.733	0.0201	0.0313	0.2156	0.6867	0.0253	0.0319	0.2562	0.78	0.0298	0.0356	0.1546	0.237133	0.0148667	0.0201333	0.0391	0.00763333	0.0584333	0.6227	0.606667	0.0434667	0.0589333	0.290967	0.576967	0.0503	0.0738	0.298967	0.6997	0.0421667	0.0380333	0.220067	0.6656	0.0469	0.0490667	0.238467	0.8495	0.0160333	0.0159	0.118633	0.800033	0.0730333
K1029	Laterial	0.2227	0.0157	0.0253	0.0459	0.0143	0.0517	0.6244	0.733	0.0201	0.0313	0.2156	0.6867	0.0253	0.0319	0.2562	0.78	0.0298	0.0356	0.1546	0.287367	0.0102667	0.0157333	0.0394667	0.0113333	0.0506333	0.585267	0.6252	0.0159667	0.0538	0.305033	0.597233	0.0288667	0.0530333	0.320933	0.668	0.0273333	0.0382	0.2665	0.5323	0.0332333	0.0455	0.389033	0.7194	0.0209667	0.0278667	0.231767	0.727333	0.0833667
K1029	Mediastinal	0.2227	0.0157	0.0253	0.0459	0.0143	0.0517	0.6244	0.733	0.0201	0.0313	0.2156	0.6867	0.0253	0.0319	0.2562	0.78	0.0298	0.0356	0.1546	0.2628	0.0146667	0.0191	0.0411667	0.00966667	0.0546333	0.597967	0.637233	0.018	0.0427667	0.302033	0.587833	0.0299667	0.0479667	0.334233	0.6847	0.0226667	0.0329	0.2597	0.605833	0.0318	0.044	0.318333	0.792767	0.0169	0.0213	0.169033	0.756633	0.0875667
K1030	Adjacent Lung	0.2031	0.0046	0.0217	0.0235	0.008	0.0534	0.6857	0.6912	0.0215	0.0328	0.2546	0.6912	0.0215	0.0328	0.2546	0.7868	0.02	0.0194	0.1738	0.266867	0.00506667	0.0105	0.0201667	0.00646667	0.0540667	0.6369	0.6187	0.0239	0.037	0.3204	0.562	0.0530667	0.0692333	0.3157	0.7405	0.0572	0.0231	0.1791	0.7296	0.0378	0.0369	0.1957	0.8232	0.0173	0.0214	0.1381	0.8138	0.0654
K1030	Upper Apical	0.2031	0.0046	0.0217	0.0235	0.008	0.0534	0.6857	0.6912	0.0215	0.0328	0.2546	0.6912	0.0215	0.0328	0.2546	0.7868	0.02	0.0194	0.1738	0.338767	0.0196667	0.00105526	0.0234	0.0067	0.0543667	0.555967	0.6009	0.0784	-0.015	0.3357	0.4779	0.0621	0.1163	0.3436	0.6075	0.0273	0.0375	0.3277	0.5631	0.0344	0.0514	0.3512	0.5194	0.0276	0.0423	0.4107	0.5566	0.1193
K1030	Upper other	0.2031	0.0046	0.0217	0.0235	0.008	0.0534	0.6857	0.6912	0.0215	0.0328	0.2546	0.6912	0.0215	0.0328	0.2546	0.7868	0.02	0.0194	0.1738	0.307333	0.00676667	0.0110667	0.0253	0.00363333	0.0523333	0.593567	0.6042	0.0326	0.0378	0.3254	0.521933	0.0233333	0.0625333	0.3922	0.6292	0.0166	-0.0277	0.3819	0.5043	0.0323	0.0489	0.4145	0.5092	0.028	0.0444	0.4184	0.5498	0.1093
K1030	Lower Apical	0.2031	0.0046	0.0217	0.0235	0.008	0.0534	0.6857	0.6912	0.0215	0.0328	0.2546	0.6912	0.0215	0.0328	0.2546	0.7868	0.02	0.0194	0.1738	0.285567	0.00546667	0.0171333	0.0215667	0.00623333	0.0513333	0.612733	0.6089	0.0237	0.0192	0.3481	0.5595	0.0292333	0.0760667	0.335167	0.6134	0.0184	0.0463	0.3218	0.5003	0.041	0.0475	0.4113	0.5404	0.0219	0.0373	0.4003	0.5478	0.1
K1030	Lower Lateral	0.2031	0.0046	0.0217	0.0235	0.008	0.0534	0.6857	0.6912	0.0215	0.0328	0.2546	0.6912	0.0215	0.0328	0.2546	0.7868	0.02	0.0194	0.1738	0.394733	0.0224	-0.0164333	0.0294333	0.00257249	0.0495667	0.517733	0.5481	0.0039	0.0689	0.3791	0.55	0.0379333	0.0692667	0.342867	0.6469	0.0331	-0.0288	0.3488	0.5686	0.0304	0.0487	0.3523	0.5391	0.0249	0.0396	0.3964	0.5694	0.0988
K1031	Adjacent Lung	0.4198	-0.0165	0.0231	0.0204	0.0032	0.0209	0.5291	0.7632	0.0309	0.0327	0.1732	0.7435	0.0362	0.0298	0.1904	0.8328	0.0243	0.0232	0.1198	0.427233	0.0122667	0.0117	0.0214667	0.005	0.0465667	0.475733	0.717033	0.041	0.0434333	0.1985	0.7347	0.0276	0.0233667	0.214367	0.7833	0.032	0.0084	0.1762	0.7801	0.0284	0.0262	0.1653	0.86485	0.0199	0.0224	0.0929	0.870333	0.0487333
K1031	Tumor 1	0.4198	-0.0165	0.0231	0.0204	0.0032	0.0209	0.5291	0.7632	0.0309	0.0327	0.1732	0.7435	0.0362	0.0298	0.1904	0.8328	0.0243	0.0232	0.1198	0.439967	0.0008	0.0151333	0.0205333	0.00306667	0.0420333	0.478433	0.811733	0.00248383	0.0138	0.172	0.7522	0.0260667	0.0459667	0.175767	0.8512	0.0238	0.0065	0.1185	0.782	0.0391	0.0306	0.1483	0.8759	0.0149	0.0162	0.093	0.8861	0.0324667
K1031	Tumor 2	0.4198	-0.0165	0.0231	0.0204	0.0032	0.0209	0.5291	0.7632	0.0309	0.0327	0.1732	0.7435	0.0362	0.0298	0.1904	0.8328	0.0243	0.0232	0.1198	0.464233	-0.00696667	0.0143667	0.0231333	0.0018873	0.0423333	0.461	0.7906	0.0057	0.0329	0.1708	0.743633	0.0169333	0.0435	0.195933	0.9094	-0.01	-0.0193	0.12	0.775	0.0272	0.026	0.1718	0.8465	0.0539	0.0136	0.0859	0.811933	0.058
K1032	Adjacent Lung	0.5206	-0.022	0.00088456	0.0109	0.0019	0.0414	0.4463	0.8517	0.0092	0.0168	0.1223	0.7934	0.0171	0.044	0.1455	0.8328	0.0243	0.0232	0.1198	0.580533	-0.00413333	0.00368522	0.0108333	0.00213333	0.0322667	0.374733	0.793233	0.00383333	0.0363333	0.166633	0.749667	0.0368	0.0517667	0.161767	0.850033	0.0112	0.0215667	0.117233	0.841867	0.014	0.0185333	0.1256	0.850033	0.0112	0.0215667	0.117233	0.9413	0.0315333
K1032	Tumor	0.5206	-0.022	0.00088456	0.0109	0.0019	0.0414	0.4463	0.8517	0.0092	0.0168	0.1223	0.7934	0.0171	0.044	0.1455	0.8328	0.0243	0.0232	0.1198	0.5884	-0.0055	0.0143	0.0052	0.0011	0.0312	0.3654	0.827767	0.0072	0.0346333	0.1304	0.804967	0.0197333	0.0293333	0.146	0.833367	0.0136	0.0190333	0.134	0.802267	0.0165	0.0228333	0.158433	0.833367	0.0136	0.0190333	0.134	0.908533	0.0239667
K1033	Adjacent Lung	0.3604	-0.0071	0.012	0.0012	0.0165	0.0718	0.5452	0.7048	0.0443	0.0449	0.206	0.6973	0.0414	0.0505	0.2108	0.7672	0.0342	0.0345	0.164	0.4528	-0.00673333	0.00633333	0.0137667	0.00443333	0.0413667	0.488	0.695333	0.0295333	0.0412	0.233933	0.689333	0.0287	0.0308	0.251167	0.787767	0.0214	0.0195667	0.171267	0.7451	0.0245	0.0297333	0.200667	0.825733	0.0267	0.0228	0.1248	0.8159	0.0666667
K1033	Lateral Inferior	0.3604	-0.0071	0.012	0.0012	0.0165	0.0718	0.5452	0.7048	0.0443	0.0449	0.206	0.6973	0.0414	0.0505	0.2108	0.7672	0.0342	0.0345	0.164	0.451467	-0.0031	0.0104667	0.01	0.00453333	0.042	0.484567	0.720433	0.0308	0.0369667	0.2117	0.670633	0.0406	0.065	0.223733	0.799	0.00203333	0.0142667	0.184733	0.651933	0.0452	0.035	0.267833	0.825667	0.0245	0.0221	0.127767	0.779	0.0749667
K1033	Medial center	0.3604	-0.0071	0.012	0.0012	0.0165	0.0718	0.5452	0.7048	0.0443	0.0449	0.206	0.6973	0.0414	0.0505	0.2108	0.7672	0.0342	0.0345	0.164	0.453667	-0.00557807	0.0118333	0.0127	0.00297436	0.0404667	0.4839	0.774233	0.00276667	0.0541	0.168867	0.678533	0.0232667	0.1298	0.1684	0.856867	0.00187553	0.00383333	0.137467	0.7024	0.0192	0.0221667	0.2562	0.821733	0.0256333	0.0230667	0.129567	0.785833	0.0634
K1034	Core biopsy	0.3469	-0.0178	0.0355	0.0483	0.0081	0.0568	0.5223	0.7567	0.0259	0.0348	0.1827	0.8288	-0.0262	-0.0278	0.2252	0.7977	0.0269	0.0291	0.1463	0.507767	0.0184	0.0273	0.0352333	0.0047	0.0365333	0.370067	0.628733	0.0288333	0.0573	0.285133	0.604667	0.0457667	0.0697	0.279867	0.642433	0.0328667	0.0447333	0.279933	0.541467	0.0391333	0.0556	0.363767	0.7521	0.02325	0.0278	0.19675	0.6436	0.0939
K1035	Adjacent Lung	0.2511	0.0079	0.0083	0.0187	0.0074	-0.0085	0.7152	0.6522	0.031	0.0336	0.2831	0.801	-0.0234	0.0239	0.1985	0.7853	0.0213	0.024	0.1694	0.395567	-0.0267	0.0361	0.0281	0.00593333	0.0544333	0.506533	0.7268	0.0107667	0.0410667	0.221367	0.651233	0.0437333	0.0697667	0.235267	0.8864	0.00216667	-0.000333333	0.1118	0.734067	0.0378667	0.0390667	0.188933	0.832533	0.0212333	0.0192667	0.127	0.810633	0.0678667
K1035	Tumor1	0.2511	0.0079	0.0083	0.0187	0.0074	-0.0085	0.7152	0.6522	0.031	0.0336	0.2831	0.801	-0.0234	0.0239	0.1985	0.7853	0.0213	0.024	0.1694	0.360667	0.0125667	0.0243333	0.0434667	0.00873333	0.052	0.4983	0.693333	0.0333667	0.0400333	0.2333	0.650133	0.0502667	0.0542667	0.2454	0.7742	0.00833333	0.0258	0.1917	0.7497	0.0347	0.0338	0.1818	0.785967	0.0306667	0.031	0.152367	0.737	0.0959
K1035	Tumor2	0.2511	0.0079	0.0083	0.0187	0.0074	-0.0085	0.7152	0.6522	0.031	0.0336	0.2831	0.801	-0.0234	0.0239	0.1985	0.7853	0.0213	0.024	0.1694	0.3235	0.0144333	0.0209333	0.0489333	0.00706667	0.0574333	0.5277	0.6067	0.0253	0.0844667	0.283467	0.543033	0.0665333	0.0689667	0.321467	0.812933	0.00956667	0.00207384	0.175433	0.753667	0.0298333	0.0357667	0.180767	0.832967	0.0282667	0.0215	0.117233	0.700167	0.0987667
K1038	Adjacent Lung	0.5466	0.0116	0.0321	0.0375	0.0051	0.0452	0.3219	0.7842	0.0289	0.0358	0.1511	0.7652	0.0338	0.0373	0.1637	0.8427	0.0186	0.0222	0.1165	0.5825	0.0166	0.0249	0.0234	0.0109	0.0345	0.3071	0.8091	0.0521	0.019	0.1198	0.775	0.0392333	0.0540333	0.131733	0.7897	0.0296	0.0271	0.1537	0.7509	0.0317	0.037	0.1804	0.8876	0.0111	0.0137	0.0876	0.9234	0.0137
K1038	Tumor Core	0.5466	0.0116	0.0321	0.0375	0.0051	0.0452	0.3219	0.7842	0.0289	0.0358	0.1511	0.7652	0.0338	0.0373	0.1637	0.8427	0.0186	0.0222	0.1165	0.7222	0.0095	0.0068	0.0411	0.0129	0.0213	0.1862	0.9112	0.0103	0.0087	0.0697	0.7355	0.0067	0.1392	0.1186	0.7827	0.0194	0.0307	0.1672	0.7296	0.0293	0.0338	0.2073	0.7292	0.024	0.0297	0.2171	0.8723	0.0328
K1038	Tumor Rim/Edge	0.5466	0.0116	0.0321	0.0375	0.0051	0.0452	0.3219	0.7842	0.0289	0.0358	0.1511	0.7652	0.0338	0.0373	0.1637	0.8427	0.0186	0.0222	0.1165	0.775667	0.0304032	-0.00996667	0.0611333	0.00536667	0.0168359	0.120533	0.8589	0.0384	0.0114	0.0913	0.777333	0.0385667	0.111833	0.0723333	0.8053	0.0163	0.0221	0.1562	0.693	0.0347	0.0406	0.2317	0.7071	0.0295	0.0341	0.2294	0.8922	0.0339
K1039	Adjacent Lung	0.2893	0.0319	0.0147	0.018	0.0015	0.0432	0.6014	0.7224	0.0216	0.0293	0.2267	0.7141	0.0218	0.0308	0.2333	0.8383	0.0105	0.0183	0.1329	0.3897	0.0046	0.0041	0.0207	0.0041	0.0367	0.5401	0.7313	0.0133333	0.0365667	0.2188	0.702067	0.0459667	0.0385667	0.213367	0.730867	0.0196333	0.0282	0.221267	0.696367	0.0242	0.0361333	0.2433	0.8499	0.0119667	0.0161333	0.122	0.923433	0.0267667
K1039	Apical posterior	0.2893	0.0319	0.0147	0.018	0.0015	0.0432	0.6014	0.7224	0.0216	0.0293	0.2267	0.7141	0.0218	0.0308	0.2333	0.8383	0.0105	0.0183	0.1329	0.7715	-0.0189	0.0249	0.0061	0.0118	0.0337	0.1709	0.8623	0.0096	0.0642333	0.0638333	0.7505	0.0125	0.1169	0.12	0.798267	0.0203333	0.0243	0.1571	0.673933	0.0312667	0.0414667	0.253333	0.673567	0.0275	0.0336667	0.2653	0.710333	0.1128
K1039	Center	0.2893	0.0319	0.0147	0.018	0.0015	0.0432	0.6014	0.7224	0.0216	0.0293	0.2267	0.7141	0.0218	0.0308	0.2333	0.8383	0.0105	0.0183	0.1329	0.863	-0.0174	-0.0031	0.0483	-0.0089	0.0205	0.0977	0.89545	0.02965	0.0164	0.0584	0.7395	0.0744	0.0987	0.0874333	0.79265	0.01955	0.0257	0.16215	0.7103	0.0318	0.0400333	0.217867	0.691267	0.0300333	0.0349333	0.2438	0.6578	0.1071
K1044	Adjacent Lung	0.4314	0.0115	0.0196	0.0372	0.0046	0.0408	0.455	0.8087	0.0226	0.0274	0.1412	0.7963	0.0288	0.0263	0.1485	0.868	0.017	0.0112	0.1038	0.523	0.0243333	-0.00313333	0.0252667	0.0009	0.0483667	0.381267	0.7755	0.0215	0.0326333	0.170333	0.747033	0.0368667	0.0324667	0.183667	0.877367	-0.0047	0.00923333	0.118067	0.7147	0.0386667	0.0442	0.202433	0.867433	0.0218333	0.0187667	0.0919333	0.820833	0.0501333
K1044	Cephalad (Low FDG)	0.4314	0.0115	0.0196	0.0372	0.0046	0.0408	0.455	0.8087	0.0226	0.0274	0.1412	0.7963	0.0288	0.0263	0.1485	0.868	0.017	0.0112	0.1038	0.4927	0.0073	0.012	0.0289	0.0058	0.0364	0.4169	0.809067	0.00773333	0.0486	0.134633	0.664533	0.0560667	0.147433	0.131933	0.896967	0.00159838	0.0057	0.0957333	0.696567	0.0332333	0.0457333	0.224467	0.808733	0.0232	0.0252333	0.142833	0.772767	0.0817667
K1044	Caudad (High FDG)	0.4314	0.0115	0.0196	0.0372	0.0046	0.0408	0.455	0.8087	0.0226	0.0274	0.1412	0.7963	0.0288	0.0263	0.1485	0.868	0.017	0.0112	0.1038	0.465567	0.00753333	0.00313333	0.0461667	0.0186655	0.0542	0.404767	0.766033	0.0247	0.0190667	0.1902	0.723567	0.00956667	0.0493667	0.217533	0.837867	0.00264736	0.00706667	0.152433	0.6865	0.0267667	0.038	0.248767	0.819667	0.0178667	0.02	0.1425	0.8265	0.0571
K1050	Adjacent Lung	0.398	0.0109	0.0147	0.0354	0.0073	0.0396	0.494	0.744	0.0383	0.0426	0.1751	0.7302	0.0413	0.0434	0.185	0.787	0.0305	0.0395	0.143	0.4322	0.0162	0.0072	0.0350333	0.0057	0.0346	0.4714	0.755267	0.00486667	0.0464672	0.1934	0.6617	0.0509	0.0374	0.25	0.771233	0.0333333	0.0374333	0.158	0.7365	0.0349333	0.0380667	0.190467	0.827233	0.0249667	0.0273667	0.120367	0.7315	0.0883333
K1050	Tumor	0.398	0.0109	0.0147	0.0354	0.0073	0.0396	0.494	0.744	0.0383	0.0426	0.1751	0.7302	0.0413	0.0434	0.185	0.787	0.0305	0.0395	0.143	0.465067	0.00193333	0.00861134	0.0346333	0.0088	0.0318	0.449267	0.676833	0.0361667	0.0467	0.2403	0.659	0.0324	0.0459	0.2626	0.729033	-0.00696667	0.0500333	0.2279	0.6677	0.0559	0.047	0.2294	0.815933	0.0232	0.0298667	0.130967	0.749233	0.0850667
K1051	Adjacent Lung	0.4995	0.0228	0.029	0.037	0.0085	0.0247	0.3785	0.8309	0.0247	0.0237	0.1207	0.8186	0.0323	0.0304	0.1186	0.874	0.0115	0.0205	0.094	0.526233	0.0205	0.0262333	0.0386	0.00633333	0.0294	0.352733	0.804567	0.0304667	0.0389	0.126033	0.749733	0.0819667	0.0209333	0.1209	0.8341	0.0325	0.0323667	0.101	0.808	0.0474	0.0304	0.1142	0.920933	0.0124	-0.0212	0.0878667	0.866933	0.0662333
K1051	Anterior	0.4995	0.0228	0.029	0.037	0.0085	0.0247	0.3785	0.8309	0.0247	0.0237	0.1207	0.8186	0.0323	0.0304	0.1186	0.874	0.0115	0.0205	0.094	0.533167	0.0239667	0.0224	0.0386667	0.00143333	0.0334333	0.346933	0.770633	0.0253333	0.0126667	0.191367	0.7592	0.0052	0.0471	0.1885	0.7867	0.026	0.03	0.1573	0.6581	0.0512	0.0453	0.2453	0.7705	0.0224	0.0290667	0.178	0.8481	0.0533
K1051	Posterior	0.4995	0.0228	0.029	0.037	0.0085	0.0247	0.3785	0.8309	0.0247	0.0237	0.1207	0.8186	0.0323	0.0304	0.1186	0.874	0.0115	0.0205	0.094	0.532033	0.0205	0.0207667	0.0409667	0.00603333	0.0280333	0.351633	0.7943	0.0339	0.0253	0.146533	0.701	0.0387	0.0723	0.1881	0.896433	0.0178667	-0.0191667	0.104933	0.7659	0.0383	0.0293	0.1665	0.902533	0.0148333	-0.0217667	0.1044	0.89115	0.0505
K1053	Adjacent Lung	0.6043	0.0137	0.01	0.0273	0.0041	0.0238	0.3168	0.8723	0.0181	0.0159	0.0937	0.8381	0.0221	0.0268	0.113	0.9171	0.0117	0.0125	0.0587	0.5843	0.0178	0.0191	0.0327	0.0178	0.0152	0.3132	0.793833	-0.0033	0.0536667	0.155833	0.8328	-0.00356667	-0.0132	0.183967	0.805333	0.0386667	0.0145333	0.141433	0.680967	0.0677	0.0611667	0.190167	0.909	0.0171	0.0136333	0.0602333	0.824667	0.0646
K1053	Tumor	0.6043	0.0137	0.01	0.0273	0.0041	0.0238	0.3168	0.8723	0.0181	0.0159	0.0937	0.8381	0.0221	0.0268	0.113	0.9171	0.0117	0.0125	0.0587	0.7063	0.0494667	-0.00533333	0.0561	0.00986667	0.0181667	0.1654	0.827467	0.0250667	0.0412667	0.1062	0.7361	0.0675333	0.0510333	0.145367	0.826933	0.0342	0.0325	0.106367	0.8181	0.0393667	0.0314	0.1112	0.8538	0.0315667	0.0252667	0.0894	0.862767	0.0748667
K1055	Adjacent Lung	0.5125	0.01	0.0207	0.0543	0.0036	0.0117	0.3871	0.7734	0.0444	0.0387	0.1435	0.7576	0.0439	0.0398	0.1587	0.8167	0.0332	0.0307	0.1195	0.577533	-0.0186642	0.0496	0.0319667	0.0038	0.00936667	0.346367	0.7824	0.0163	0.0251	0.176133	0.804633	0.0373333	0.0234333	0.134633	0.6993	0.107967	0.033	0.159767	0.738167	0.0457667	0.0347667	0.181267	0.850467	0.0255333	0.0242333	0.0997667	0.765733	0.0956
K1055	Superficial	0.5125	0.01	0.0207	0.0543	0.0036	0.0117	0.3871	0.7734	0.0444	0.0387	0.1435	0.7576	0.0439	0.0398	0.1587	0.8167	0.0332	0.0307	0.1195	0.6079	0.0389333	0.00703333	0.0316	-0.0110333	0.00386667	0.3217	0.7551	0.0415	0.0363	0.1672	0.7299	0.0308	0.0283	0.211	0.7567	0.0328667	0.0253667	0.1851	0.709	0.0283667	0.0250333	0.237633	0.800933	0.0194667	0.0211667	0.158433	0.723367	0.0980667
K1055	Deeper	0.5125	0.01	0.0207	0.0543	0.0036	0.0117	0.3871	0.7734	0.0444	0.0387	0.1435	0.7576	0.0439	0.0398	0.1587	0.8167	0.0332	0.0307	0.1195	0.8628	-0.0294	-0.0165	0.0497	-0.0227	0.0032	0.1529	0.7545	0.0239	0.0643	0.1573	0.74645	0.01435	0.09475	0.14445	0.783867	0.0333	0.0094	0.173433	0.727633	0.0289	0.0250333	0.218433	0.758933	0.0205	0.0204333	0.200033	0.6913	0.0883
K1058	Adjacent Lung	0.7418	0.0266	-0.0232	0.0054	0.0129	0.0023	0.2342	0.9168	0.0081	0.0139	0.0613	0.8947	0.01	0.0182	0.0771	0.9034	0.0272	0.0156	0.0538	0.731033	0.0095	-0.00113515	0.0139667	0.000866667	0.00273333	0.242967	0.8758	-0.0046	0.0596	0.0692	0.8668	0.0385667	0.0231667	0.0714333	0.891567	0.0182	0.0138333	0.0764	0.909233	0.0158333	0.0128667	0.0621	0.930567	0.0123667	0.0091	0.0479333	0.879567	0.0488667
K1058	Tumor	0.7418	0.0266	-0.0232	0.0054	0.0129	0.0023	0.2342	0.9168	0.0081	0.0139	0.0613	0.8947	0.01	0.0182	0.0771	0.9034	0.0272	0.0156	0.0538	0.7978	-0.0204667	-0.0147333	0.00376667	0.00546667	0.0044	0.2238	0.9077	0.0019	0.0069	0.0834	0.872	-0.0001	0.0044	0.123767	0.887533	0.0193333	0.0182	0.0749	0.916733	0.00806667	0.0122667	0.0629333	0.952033	0.0083	0.00953333	0.0301333	0.791575	0.069225
K1059	Adjacent Lung	0.7303	0.004	0.0075	0.0138	0.0045	-0.0063	0.2463	0.9126	0.0143	0.0095	0.0636	0.9101	0.0136	0.0113	0.065	0.9447	0.0047	0.0045	0.0461	0.7109	0.00635	0.03135	0.0129	0.0002	0.0027	0.2356	0.828967	0.0214667	0.0115667	0.138	0.8354	0.00833333	0.0166	0.139633	0.918967	0.0119333	0.0109	0.0582333	0.9022	0.0250333	0.0132667	0.0595333	0.9523	0.0059	0.0037	0.0381	0.9343	0.0413333
K1059	Tumor	0.7303	0.004	0.0075	0.0138	0.0045	-0.0063	0.2463	0.9126	0.0143	0.0095	0.0636	0.9101	0.0136	0.0113	0.065	0.9447	0.0047	0.0045	0.0461	0.790167	0.0107168	0.0054	0.0166	0.0104	-0.00712347	0.1739	0.8616	0.0342	0.0141	0.09005	0.87205	-0.0182	0.0776	0.06855	0.8797	0.0141667	0.0151333	0.0909667	0.8355	0.0306333	0.0183667	0.1155	0.867733	0.0198	0.0142	0.0982333	0.891867	0.0453333
K1060	Adjacent Lung	0.6305	0.0034	0.0161	0.0273	0.0109	0.0053	0.3065	0.8597	0.0248	0.0185	0.097	0.8454	0.0287	0.0187	0.1072	0.9027	0.0154	0.0138	0.0681	0.615067	0.0315667	0.005	0.0301667	0.0144333	0	0.303833	0.7437	0.0153667	0.0283	0.212667	0.769167	-0.0250667	0.0271333	0.228767	0.8241	0.0321333	0.0226333	0.1211	0.81565	0.03595	0.0248	0.12355	0.914	0.0143	0.0129	0.0588	0.8605	0.071
K1060	Tumor	0.6305	0.0034	0.0161	0.0273	0.0109	0.0053	0.3065	0.8597	0.0248	0.0185	0.097	0.8454	0.0287	0.0187	0.1072	0.9027	0.0154	0.0138	0.0681	0.6735	0.0122333	0.0147333	0.0327667	0.00526667	0.0028	0.258633	0.828067	0.0207333	0.0320333	0.1191	0.740833	0.0245	0.04	0.194633	0.8294	0.0192	0.0234333	0.127933	0.743433	0.0363333	0.0254667	0.194767	0.8641	0.0163	0.0155333	0.104067	0.812	0.0752
K1063	Adjacent Lung	0.6637	0.00077708	0.0132	0.0227	0.0021	0.0232	0.2744	0.8922	0.0154	0.0238	0.0685	0.8928	0.0143	0.0211	0.0718	0.9325	0.0046	0.0121	0.0507	0.6615	0.0154	0.0026	0.0255	0.0047	0.0192	0.271	0.857767	0.0309667	0.0184333	0.0928667	0.8217	0.037	0.0435	0.0977	0.914867	0.00793333	0.0279	0.0493	0.894	0.0223333	0.0196	0.0640667	0.926433	0.0102	0.0135667	0.0497667	0.914267	0.0367667
K1063	Tumor	0.6637	0.00077708	0.0132	0.0227	0.0021	0.0232	0.2744	0.8922	0.0154	0.0238	0.0685	0.8928	0.0143	0.0211	0.0718	0.9325	0.0046	0.0121	0.0507	0.694067	-0.00243333	0.0115333	0.0236	0.004	0.0188	0.250467	0.8064	0.0315333	0.0196333	0.142467	0.7354	-0.006	0.1311	0.1394	0.838567	-0.0279347	0.0277	0.161667	0.772867	0.0241333	0.0236	0.1794	0.926833	0.002869	0.0100667	0.0602667	0.926667	0.0145
K1064	Adjacent Lung	0.6612	-0.0134	0.0223	0.0174	-0.0064	0.0163	0.3027	0.8402	0.0339	0.046	0.0799	0.8792	0.0207	0.0224	0.0777	0.9124	0.0142	0.015	0.0584	0.684267	0.0155333	-0.0183	0.0200667	-0.00260293	0.00329923	0.297767	0.850233	0.0068	0.0209667	0.122067	0.8403	-0.0044	0.0355	0.1287	0.740033	0.0105333	0.0725	0.176933	0.8285	0.0329667	0.0218333	0.1167	0.916433	0.0129	0.0141333	0.0565333	0.90505	0.0385
K1064	Tumor	0.6612	-0.0134	0.0223	0.0174	-0.0064	0.0163	0.3027	0.8402	0.0339	0.046	0.0799	0.8792	0.0207	0.0224	0.0777	0.9124	0.0142	0.015	0.0584	0.6475	0.0207312	-0.00446667	0.0242667	-0.0064	0.0407	0.277667	0.832	0.0159	0.0127667	0.139333	0.8159	0.0112	0.0416	0.1312	0.811867	0.0125667	0.0014	0.174167	0.754933	0.0266333	0.0250667	0.193367	0.846733	0.0246667	-0.0159	0.144467	0.817533	0.0657667
K1066	Adjacent Lung	0.6395	0.016	0.0148	0.0281	-0.0018	0.0311	0.2724	0.831	0.0241	0.0208	0.124	0.8757	0.0029	0.0161	0.1053	0.9107	0.0144	0.0036	0.0713	0.6584	0.0104667	0.0154	0.0272667	0.0049	0.0200333	0.263567	0.804267	0.0398667	0.0257333	0.130133	0.7077	0.0511	0.0642	0.177	0.893	-0.0102333	0.0147667	0.1025	0.8254	0.0393667	0.0277	0.107467	0.904267	0.0147667	0.0136667	0.0672667	0.872167	0.0482333
K1066	Lateral	0.6395	0.016	0.0148	0.0281	-0.0018	0.0311	0.2724	0.831	0.0241	0.0208	0.124	0.8757	0.0029	0.0161	0.1053	0.9107	0.0144	0.0036	0.0713	0.8594	0.0251	-0.0226	0.0169	-0.0082	0.0089	0.1206	0.898767	-0.0053	0.007987	0.0986333	0.8373	-0.005	0.0719	0.0958	0.8452	0.0089	0.0221	0.1238	0.759433	0.0326667	0.0270667	0.180833	0.880167	0.0102667	0.00463333	0.104967	0.851867	0.0270333
K1066	Superior Medial	0.6395	0.016	0.0148	0.0281	-0.0018	0.0311	0.2724	0.831	0.0241	0.0208	0.124	0.8757	0.0029	0.0161	0.1053	0.9107	0.0144	0.0036	0.0713	0.7944	0.0157333	-0.0127667	0.0325	-0.0145667	0.0094	0.1753	0.836233	0.0173667	-0.0120667	0.158467	0.7679	0.0625	0.103	0.0666	0.8732	-0.0222667	0.0237667	0.125233	0.784033	0.0314333	0.0246667	0.159833	0.881267	0.0123667	0.00279033	0.1036	0.8953	0.0217667
K1091	Adjacent Lung	0.4789	0.0405	0.0244	0.0194	0.0154	0.0137	0.4078	0.8091	0.0327	0.0212	0.137	0.696	0.0391	0.0476	0.2174	0.8637	0.0036	0.025	0.1078	0.545667	0.011	0.0169333	0.0228667	0.00436667	0.0179667	0.381233	0.8114	0.0205333	0.0321667	0.1359	0.826533	0.0562667	0.0353	0.0819333	0.862067	0.0254333	0.0210333	0.0914333	0.8134	0.0323	0.0251667	0.129133	0.919367	0.0102333	0.0107	0.0597333	0.889	0.0426
K1091	Tumor	0.4789	0.0405	0.0244	0.0194	0.0154	0.0137	0.4078	0.8091	0.0327	0.0212	0.137	0.696	0.0391	0.0476	0.2174	0.8637	0.0036	0.025	0.1078	0.616333	0.0272333	0.0272667	-0.004	0.00163333	0.00266667	0.328867	0.861133	0.0144	0.0260667	0.0984	0.8338	-0.0312	0.0731	0.1243	0.8636	0.019	0.0180333	0.0993667	0.7882	0.0297333	0.031	0.151	0.871867	0.0139333	0.0162667	0.0979667	0.854	0.0430667
K1096	Adjacent Lung	0.6565	-0.0016	0.0133	0.0338	-0.0139	0.0196	0.2923	0.9047	0.0126	0.0146	0.0681	0.861	-0.0035	0.0388	0.1037	0.9093	0.0289	0.0049	0.0569	0.648067	0.0146	0.00983333	0.022	-0.00183333	0.0194333	0.287833	0.849367	-0.0198	0.0401	0.1303	0.7831	-0.0188	0.0922	0.1434	0.9044	0.0112667	-0.00426667	0.0886	0.861267	0.0232333	0.0187	0.0968	0.951767	0.00966667	0.0109333	0.0276667	0.887433	0.0422333
K1096	Tumor	0.6565	-0.0016	0.0133	0.0338	-0.0139	0.0196	0.2923	0.9047	0.0126	0.0146	0.0681	0.861	-0.0035	0.0388	0.1037	0.9093	0.0289	0.0049	0.0569	0.6591	-0.0091	0.0213333	0.0222667	0.00136446	0.0180333	0.286967	0.9023	-0.0138101	0.0196333	0.0918667	NA	NA	NA	NA	0.8717	0.0228	0.0158	0.0898	0.834733	0.0249333	0.0214333	0.1189	0.9674	0.0120667	0.0118	0.0087	0.8567	0.0469
K1097	Adjacent Lung	0.5443	0.0227	0.0282	0.0393	0.0048	0.0269	0.3338	0.839	0.0247	0.0274	0.1088	0.7791	0.0339	0.0372	0.1498	0.8482	0.0373	0.0159	0.0986	0.628133	0.026	0.0273	0.0375333	-0.00646667	0.0204667	0.267	0.835433	-0.0287333	-0.0123333	0.2056	0.6649	0.0542	0.0454	0.2355	0.795533	0.0415667	0.0128	0.150133	0.778933	0.0390667	0.0361333	0.145833	0.904733	0.0153667	-0.00903333	0.089	0.835733	0.0673
K1097	Cephalad	0.5443	0.0227	0.0282	0.0393	0.0048	0.0269	0.3338	0.839	0.0247	0.0274	0.1088	0.7791	0.0339	0.0372	0.1498	0.8482	0.0373	0.0159	0.0986	0.6316	0.0122	0.0237667	0.0374667	-0.00813333	0.0141333	0.2889	0.725667	0.0229333	0.0327	0.218733	0.7148	0.0375	0.0549	0.1928	0.802833	0.0247333	0.0099	0.1625	0.709967	0.0330333	0.0340667	0.222933	0.8881	0.0211333	-0.0124	0.1032	0.715067	0.0883333
K1097	Caudad	0.5443	0.0227	0.0282	0.0393	0.0048	0.0269	0.3338	0.839	0.0247	0.0274	0.1088	0.7791	0.0339	0.0372	0.1498	0.8482	0.0373	0.0159	0.0986	0.664267	0.015	0.0498	0.00953333	-0.00126667	0.0121667	0.250467	0.709433	0.0487	0.0398667	0.201967	0.6107	0.0549	0.1361	0.1982	0.80865	0.02215	-0.00225	0.1714	0.688867	0.0303	0.0339667	0.246833	0.788567	0.0204667	-0.0109	0.201867	0.680133	0.106533
K1099	Adjacent Lung	0.4793	0.0322	0.0275	0.0491	0.0079	0.0319	0.372	0.8061	0.0499	0.0228	0.1212	0.7862	0.0351	0.0389	0.1398	0.9389	0.0197	0.005	0.0365	0.4852	0.0357333	0.00876667	0.0475	0.0091	0.0276	0.3861	0.697367	0.0126333	0.0572667	0.2327	0.658967	0.0335667	0.0169	0.2905	0.849667	0.0233	0.0220333	0.104967	0.8029	0.0443	0.0311	0.1217	0.8618	0.0297	0.0258	0.0826	0.839033	0.0770667
K1099	GG tumor- Papillary	0.4793	0.0322	0.0275	0.0491	0.0079	0.0319	0.372	0.8061	0.0499	0.0228	0.1212	0.7862	0.0351	0.0389	0.1398	0.9389	0.0197	0.005	0.0365	0.5435	0.0276667	0.0213333	0.0446333	0.0108333	0.0274667	0.324567	0.852067	0.0187667	0.0129	0.116267	0.842933	-0.0232667	0.0448333	0.1355	0.916833	0.0244	-0.00236667	0.0611667	0.841233	0.0549	0.0267	0.0772	0.8924	0.0305	0.0179	0.0592	0.850033	0.0801
K1099	Sm node- Acinar	0.4793	0.0322	0.0275	0.0491	0.0079	0.0319	0.372	0.8061	0.0499	0.0228	0.1212	0.7862	0.0351	0.0389	0.1398	0.9389	0.0197	0.005	0.0365	0.550233	0.0171	0.0170333	0.0465333	0.0078	0.03	0.331267	0.709867	0.0499333	0.0249	0.215267	0.6665	0.0457	0.06	0.2278	0.7534	0.0359	0.0351	0.1755	0.648533	0.0512667	0.0486	0.251667	0.8199	0.0479667	-0.00733333	0.139433	0.6805	0.1152
K1103	Adjacent Lung	0.61	0.0228	0.0155	0.0349	0.0039	0.0216	0.2913	0.8922	0.0151	0.0098	0.0829	0.8358	0.0097	0.0322	0.1223	0.9686	0.0169	-0.0037	0.0182	0.556767	0.0589667	-0.00406667	0.0507667	-0.0026	0.0174	0.322733	0.8311	0.00868149	0.0084	0.151833	0.7019	0.067	0.0927	0.1384	0.867067	0.0137333	-0.00373333	0.123	0.761133	0.0411	0.0331667	0.164567	0.989167	0.00666667	-0.0290333	0.0332667	0.914933	0.0359333
K1103	Tumor	0.61	0.0228	0.0155	0.0349	0.0039	0.0216	0.2913	0.8922	0.0151	0.0098	0.0829	0.8358	0.0097	0.0322	0.1223	0.9686	0.0169	-0.0037	0.0182	0.630567	0.0171333	0.0257333	0.0267333	0.00265975	0.0241333	0.273067	0.800833	0.0159667	0.0192	0.164033	0.6239	0.0471	0.1519	0.1771	0.853933	0.00896667	-0.00363333	0.140767	0.750733	0.0304333	0.0234667	0.195333	0.9044	0.0104	0.0110333	0.0742333	0.825867	0.0656667
K1104	Adjacent Lung	0.6765	0.0042	0.0289	0.0175	0.00098394	0.0186	0.2533	0.8915	0.0112	0.0115	0.0857	0.8928	-0.0033	0.0194	0.091	0.9642	0.0227	0.0011	0.0119	0.6499	0.0196	0.00798989	0.0207667	-0.00466667	0.0252667	0.2811	0.877633	0.00536667	0.0248667	0.0921333	0.7084	0.0348	0.1313	0.1255	0.92	0.0165667	-0.0203	0.0837333	0.8243	0.0358	0.0243	0.1156	0.966767	0.0048	0.00693333	0.0215	0.913033	0.0341667
K1104	Tumor	0.6765	0.0042	0.0289	0.0175	0.00098394	0.0186	0.2533	0.8915	0.0112	0.0115	0.0857	0.8928	-0.0033	0.0194	0.091	0.9642	0.0227	0.0011	0.0119	0.7045	0.00536667	0.0159667	0.0056	0.00443333	0.0181333	0.246033	0.865233	0.0106667	0.0120333	0.111967	0.8535	0.0097	0.0156	0.1212	0.869567	0.0168	-0.00116667	0.114767	0.816367	0.0328333	0.0246	0.1262	0.967	0.00206667	0.00836667	0.0225333	0.8959	0.0367
K1114	Adjacent Lung	0.5691	0.0283	0.0234	0.0193	0.0145	-0.0173	0.3627	0.8523	0.0153	0.0222	0.1103	0.8148	0.037	0.0279	0.1202	0.8801	0.014	0.019	0.087	0.6857	0.047	0.0201	-0.0284	-0.0124	0.0189	0.269	0.8087	-0.034	0.0209	0.2043	NA	NA	NA	NA	0.8814	0.0321	0.0149	0.0716	0.7784	0.0323	0.0319	0.1574	NA	NA	NA	NA	0.9532	0.0294
K1114	Tumor	0.5691	0.0283	0.0234	0.0193	0.0145	-0.0173	0.3627	0.8523	0.0153	0.0222	0.1103	0.8148	0.037	0.0279	0.1202	0.8801	0.014	0.019	0.087	0.5989	0.0643	0.0017	0.0041	0.0202	0.0171	0.2936	0.9328	-0.0393	0.0195	0.087	NA	NA	NA	NA	0.8082	0.0475	0.0304	0.1139	0.8143	0.0291	0.0343	0.1222	NA	NA	NA	NA	0.8573	0.0524
K1120	Adjacent Lung	0.6612	0.0186	0.0065	0.0318	-0.0015	-0.0087	0.2921	0.8437	0.0301	0.0262	0.1	0.8161	0.0411	0.0301	0.1128	0.8599	0.0327	0.0171	0.0903	0.6798	0.0278	0.0113	0.0228	0.009	0.0031	0.2463	0.8595	-0.044	0.0096	0.175	NA	NA	NA	NA	0.7671	0.035	0.0403	0.1576	0.7904	0.0299	0.0293	0.1504	0.9098	0.0137	0.0203	0.0561	0.9252	0.0285
K1120	Caudad	0.6612	0.0186	0.0065	0.0318	-0.0015	-0.0087	0.2921	0.8437	0.0301	0.0262	0.1	0.8161	0.0411	0.0301	0.1128	0.8599	0.0327	0.0171	0.0903	0.6937	0.0092	0.0124	0.0336	0.006	-2.8304e-05	0.245	0.8752	-0.0294	0.042	0.1122	NA	NA	NA	NA	0.8187	0.0424	0.0172	0.1217	0.7944	0.0372	0.0333	0.1351	0.9839	0.017	0.0178	-0.0187	0.8494	0.0691
K1120	Cephalad	0.6612	0.0186	0.0065	0.0318	-0.0015	-0.0087	0.2921	0.8437	0.0301	0.0262	0.1	0.8415	0.0438	0.022	0.0926	0.8599	0.0327	0.0171	0.0903	0.7664	0.0191	0.0198	0.015	0.0273	0.0131	0.1393	0.777	0.0181	0.0522	0.1527	NA	NA	NA	NA	0.7755	0.0317	0.0483	0.1445	0.7727	0.0364	0.0342	0.1566	NA	NA	NA	NA	0.8025	0.0712
K1123	Adjacent Lung	0.6653	0.0181	0.0169	0.0204	0.0071	-0.0101	0.2822	0.8757	0.0214	0.0215	0.0815	0.8415	0.0438	0.022	0.0926	0.9045	0.0031	0.0161	0.0763	0.6679	0.0136	0.0206	0.0246	0.0037	-0.0127	0.2822	0.8304	0.0269	0.0342	0.1085	NA	NA	NA	NA	0.8739	0.0168	0.0266	0.0827	0.8351	0.0362	0.026	0.1028	0.9147	0.0153	0.0133	0.0567	0.89	0.0498
K1123	Tumor	0.6653	0.0181	0.0169	0.0204	0.0071	-0.0101	0.2822	0.8757	0.0214	0.0215	0.0815	0.8415	0.0438	0.022	0.0926	0.9045	0.0031	0.0161	0.0763	0.68	-0.0012	0.0145	0.0497	-0.0011	-0.0102	0.2683	0.8383	0.0103	0.0176	0.1337	NA	NA	NA	NA	0.8338	0.0095	0.0262	0.1305	0.7397	0.0544	0.0318	0.1742	0.8446	0.0155	0.0179	0.1221	0.8427	0.061
K1124	Tumor	0.7534	0.0259	0.0059	0.0275	0.0088	-0.0041	0.1825	0.8923	0.0226	0.0243	0.0607	0.8671	0.0395	0.0243	0.0691	0.9068	0.0462	0.0137	0.0333	0.721	-0.0053	-0.001	0.0334	0.003	-0.0103	0.2592	0.8507	0.0076	0.0053	0.1365	NA	NA	NA	NA	0.8525	0.016	0.0261	0.1055	0.802	0.0566	0.0271	0.1143	0.9406	0.0056	0.0065	0.0473	0.8705	0.0412
K1128	Adjacent Lung	0.5628	0.0336	-0.0029	0.0417	0.0135	1.4471e-05	0.3512	0.8026	0.0306	0.0205	0.1464	0.7141	0.0769	0.0473	0.1616	0.9416	0.0102	0.0226	0.0256	0.6008	0.0247	-0.0089	0.0396	0.0084	0.0109	0.3244	0.6553	0.0794	-0.0035	0.2687	NA	NA	NA	NA	0.7713	0.0313	0.0319	0.1656	0.7819	0.0307	0.0302	0.1572	0.8839	0.0114	0.022	0.0827	0.7903	0.0813
K1128	Lateral	0.5628	0.0336	-0.0029	0.0417	0.0135	1.4471e-05	0.3512	0.8026	0.0306	0.0205	0.1464	0.7141	0.0769	0.0473	0.1616	0.9416	0.0102	0.0226	0.0256	0.6479	-0.0077	-0.0018	0.0241	0.0074	-0.0025	0.3326	0.8915	0.0619	-0.0267	0.0734	NA	NA	NA	NA	0.8672	0.006	0.0229	0.1039	0.811	0.0262	0.0254	0.1373	0.8531	0.0324	0.0166	0.0979	0.7826	0.0969
K1128	Medial	0.5628	0.0336	-0.0029	0.0417	0.0135	1.4471e-05	0.3512	0.8026	0.0306	0.0205	0.1464	0.7141	0.0769	0.0473	0.1616	0.9416	0.0102	0.0226	0.0256	0.6077	0.0086	0.0034	0.0206	0.0184	0.0077	0.3337	0.7753	0.0303	-0.0074	0.2018	NA	NA	NA	NA	0.7677	0.0425	0.0467	0.1431	0.7834	0.03	0.0296	0.1569	0.8526	0.0266	0.0259	0.0949	0.8139	0.0522
K1129	Adjacent Lung	0.6394	0.015	0.0182	0.0285	0.0043	-0.0145	0.3092	0.84	0.0195	0.0217	0.1188	0.8437	0.0099	0.0249	0.1215	0.9131	0.0059	0.009	0.0719	0.6546	0.0162	0.0149	0.027	0.0048	-0.0121	0.2946	0.7925	-0.0023	0.0418	0.1679	NA	NA	NA	NA	0.854	0.0195	0.0239	0.1026	0.8332	0.0258	0.0231	0.1179	0.9162	0.0045	0.0121	0.0672	0.9005	0.0505
K1129	Apical Posterior	0.6394	0.015	0.0182	0.0285	0.0043	-0.0145	0.3092	0.84	0.0195	0.0217	0.1188	0.8437	0.0099	0.0249	0.1215	0.9131	0.0059	0.009	0.0719	0.718	0.0135	0.007	0.0345	0.002	-0.0107	0.2358	0.8585	0.0122	0.0319	0.0974	NA	NA	NA	NA	0.8452	0.0195	0.0336	0.1018	0.79	0.0285	0.0284	0.1532	0.8031	0.0229	0.0238	0.1502	0.7669	0.0932
K1129	Posterior peripheral	0.6394	0.015	0.0182	0.0285	0.0043	-0.0145	0.3092	0.84	0.0195	0.0217	0.1188	0.8437	0.0099	0.0249	0.1215	0.9131	0.0059	0.009	0.0719	0.6896	0.0242	0.0178	0.0318	0.0065	-0.0158	0.2459	0.8202	0.0122	0.0364	0.1312	NA	NA	NA	NA	0.7975	0.0296	0.0262	0.1468	0.7522	0.0349	0.0353	0.1777	0.7806	0.0263	0.0298	0.1634	0.8348	0.0687
K1129	Apical Anterior Periph	0.6394	0.015	0.0182	0.0285	0.0043	-0.0145	0.3092	0.84	0.0195	0.0217	0.1188	0.8437	0.0099	0.0249	0.1215	0.9131	0.0059	0.009	0.0719	0.729	0.0108	0.0185	0.0282	0.0049	-0.0137	0.2223	0.8788	0.0122	0.023	0.086	NA	NA	NA	NA	0.8578	0.019	0.0212	0.1021	0.8157	0.0293	0.0274	0.1276	0.8442	0.0212	0.0221	0.1124	0.8264	0.0706
K1130	Adjacent Lung	0.5412	0.0082	0.0233	0.0342	0.0087	-0.0167	0.4013	0.8206	0.0261	0.0235	0.1298	0.7976	0.0343	0.0271	0.1411	0.8918	0.0134	0.0216	0.0732	0.5461	0.0243	0.0119	0.0304	0.0047	-0.0133	0.396	0.8319	0.0198	0.0228	0.1256	NA	NA	NA	NA	0.854	0.0137	0.0243	0.108	0.8355	0.0183	0.0201	0.1262	0.937	0.0034	0.0091	0.0505	0.9223	0.027
K1130	Tumor	0.5412	0.0082	0.0233	0.0342	0.0087	-0.0167	0.4013	0.8206	0.0261	0.0235	0.1298	0.7976	0.0343	0.0271	0.1411	0.8918	0.0134	0.0216	0.0732	0.59	0.0138	0.0056	0.0301	0.0045	-0.0126	0.3685	0.8787	-0.0149	0.0397	0.0965	NA	NA	NA	NA	0.851	0.0228	0.0227	0.1034	0.8211	0.0282	0.0264	0.1243	0.9021	0.0132	0.0131	0.0716	0.851	0.0622
K1137	Adjacent Lung	0.6323	0.011	0.0069	0.0284	0.0027	-0.0127	0.3314	0.8199	0.0364	0.0283	0.1154	0.8262	0.0239	0.0305	0.1194	0.8511	0.0246	0.0246	0.0997	0.6781	0.004	0.0066	0.0235	0.0049	-0.0114	0.2943	0.7786	0.02775	0.0248	0.1688	0.7125	0.0276	0.0608	0.19915	0.8385	0.0241	0.0214	0.116	0.8061	0.03015	0.02465	0.13905	0.87725	0.02135	0.0202	0.0812	0.8598	0.06365
K1137	Tumor	0.6323	0.011	0.0069	0.0284	0.0027	-0.0127	0.3314	0.8199	0.0364	0.0283	0.1154	0.8262	0.0239	0.0305	0.1194	0.8511	0.0246	0.0246	0.0997	0.6773	0.0095	0.016146	0.0171	0.0068	-0.01115	0.2843	0.80535	0.02755	0.02655	0.1405	0.7043	0.0243	0.1162	0.1552	0.8286	0.0294	0.02315	0.1189	0.8118	0.0298	0.0271	0.1313	0.8322	0.0303	0.02605	0.1114	0.81485	0.0746
K1143	Adjacent Lung	0.5703	0.0195	0.0233	0.0262	0.00092255	-0.0085	0.3683	0.796	0.023	0.0229	0.1581	0.9756	0.0146	0.0013	0.0085	0.8705	0.0235	0.0138	0.0922	0.6807	0.0087	0.0076	0.0149	0.0041	-0.008	0.2919	0.778467	0.0206	0.0339667	0.166933	NA	NA	NA	NA	0.7843	0.0233333	0.0349	0.1575	0.761267	0.0293	0.0316333	0.1778	0.902233	0.00866667	0.0114333	0.0776	0.893233	0.0426667
K1143	Tumor	0.5703	0.0195	0.0233	0.0262	0.00092255	-0.0085	0.3683	0.796	0.023	0.0229	0.1581	0.9756	0.0146	0.0013	0.0085	0.8705	0.0235	0.0138	0.0922	0.5749	0.0181	0.0211333	0.0177333	0.00228745	-0.0013	0.367167	0.810233	0.0296	0.0326667	0.127533	NA	NA	NA	NA	0.783333	0.0271	0.0370333	0.152567	0.733233	0.0318333	0.0346667	0.200233	0.898167	0.0107	0.0126333	0.0785	0.781567	0.0707
K1150	Adjacent Lung	0.5655	0.0127	0.0441	0.0714	0.0061	-0.0192	0.3194	0.7874	0.0311	0.0301	0.1514	0.9176	0.0173	0.0265	0.0385	0.8391	0.0348	0.0195	0.1066	0.5619	0.0299	0.0376667	0.0721667	0.006	-0.00233333	0.294733	0.7248	0.0462667	0.0478333	0.1811	NA	NA	NA	NA	0.7962	0.0338	0.0376333	0.132433	0.783833	0.0386667	0.0366333	0.1409	0.910833	0.009	0.0135	0.0667	0.865833	0.0477333
K1150	Tumor	0.5655	0.0127	0.0441	0.0714	0.0061	-0.0192	0.3194	0.7874	0.0311	0.0301	0.1514	0.9176	0.0173	0.0265	0.0385	0.8391	0.0348	0.0195	0.1066	0.586733	0.0361667	0.0428667	0.0533333	0.0187333	0.00706667	0.255033	0.7388	0.0525667	0.0632333	0.145367	NA	NA	NA	NA	0.716933	0.0362	0.0397667	0.2071	0.6663	0.0486333	0.0426667	0.242333	0.8442	0.0173	0.0208667	0.117633	0.807933	0.0699667
K1152	Adjacent Lung	0.5835	0.0235	0.0163	0.0364	0.0033	0.0132	0.3238	0.7948	0.0243	0.0268	0.1541	0.8301	0.0151	0.0307	0.1242	0.8454	0.0271	0.0209	0.1066	0.68695	0.00415	0.0182	0.03265	-0.00135	0.0173	0.24215	0.74785	0.0314	0.0452	0.17555	NA	NA	NA	NA	0.7738	0.02075	0.02385	0.1816	0.7356	0.03665	0.03145	0.19635	0.8893	0.016	0.0159	0.0788	0.87645	0.04965
K1152	Lateral Inferior	0.5835	0.0235	0.0163	0.0364	0.0033	0.0132	0.3238	0.7948	0.0243	0.0268	0.1541	0.8301	0.0151	0.0307	0.1242	0.8454	0.0271	0.0209	0.1066	0.626533	0.0301	0.0069	0.0344333	0.00613333	0.0127916	0.283167	0.7909	0.0101667	0.0302065	0.168733	NA	NA	NA	NA	0.8646	-5.952e-05	0.0248667	0.1106	0.7187	0.0333	0.0273667	0.2206	0.8821	0.0191	0.0145667	0.0842333	0.855667	0.0548667
K1152	Apex (orig)	0.5835	0.0235	0.0163	0.0364	0.0033	0.0132	0.3238	0.7948	0.0243	0.0268	0.1541	0.8301	0.0151	0.0307	0.1242	0.8454	0.0271	0.0209	0.1066	0.6346	0.0165	0.0159	0.0275	0.0042	0.0147	0.2866	0.7828	0.0226333	0.0359667	0.1586	NA	NA	NA	NA	0.854967	-0.0127	0.0232667	0.134467	0.7276	0.0351333	0.0281333	0.2092	0.943567	0.0150667	-0.0202667	0.0616	0.825733	0.076
K1153	Adjacent Lung	0.6467	0.0266	0.0379	0.0171	0.00095126	0.009	0.2617	0.8741	0.0166	0.0127	0.0966	0.7008	0.1269	0.0427	0.1296	0.8987	0.0063	0.014	0.081	0.6814	0.0276	0.0265	-0.0234	0.0303	0.0067	0.251	0.794	0.0527	0.0186	0.1346	0.8067	0.0082	0.0268	0.1582	0.8973	0.0285	0.0071	0.0671	0.88	0.0406	-0.0063	0.0857	0.916	0.0142	0.0101	0.0597	0.9224	0.0348
K1153	CW	0.6467	0.0266	0.0379	0.0171	0.00095126	0.009	0.2617	0.8741	0.0166	0.0127	0.0966	0.7008	0.1269	0.0427	0.1296	0.8987	0.0063	0.014	0.081	0.6794	0.0011	0.0282	0.0329	0.0049	0.0162	0.2373	0.8372	3.7992e-05	0.0331	0.1296	0.8509	0.0467	0.0443	0.0581	0.8411	0.0239	0.0229	0.1121	0.7989	0.0379	0.0317	0.1315	0.8449	0.0221	0.0206	0.1125	0.8769	0.0564
K1156	Adjacent Lung	0.7049	0.0351	0.004	-0.0135	0.0151	-0.0034	0.2578	0.8383	0.0286	0.0199	0.1131	0.8333	-0.0204	0.0432	0.1438	0.8834	0.0165	0.0105	0.0896	0.6968	0.016	0.0251	0.023	0.0044	0.0032	0.2315	0.8044	0.021	0.0255	0.1491	0.7869	0.0958	-0.0344	0.1517	0.8017	0.0303	0.0278	0.1401	0.7565	0.0423	0.0336	0.1677	0.8987	0.0168	0.0132	0.0713	0.7489	0.0994
K1156	Tumor	0.7049	0.0351	0.004	-0.0135	0.0151	-0.0034	0.2578	0.8383	0.0286	0.0199	0.1131	0.8333	-0.0204	0.0432	0.1438	0.8834	0.0165	0.0105	0.0896	0.7526	-0.0054	0.0289	-0.0259	0.0247	0.0168	0.2083	0.8198	0.006	0.0293	0.1449	NA	NA	NA	NA	0.8725	0.0538	0.0183	0.0555	0.7541	0.0283	0.0495	0.1681	0.8843	0.0188	0.0138	0.0832	0.7888	0.0946
K1157	Adjacent Lung	0.4928	-0.0246	0.0314	0.0056	0.0141	0.0335	0.4472	0.8234	0.0109	0.0184	0.1472	0.805	0.0233	0.0209	0.1508	0.8966	0.0083	0.011	0.0841	0.5678	0.026	0.0105	0.0269	-0.0021	0.0138	0.3571	0.8262	0.0211	0.0285	0.1241	0.7693	0.0843	-0.0107	0.1571	0.911	0.0355	0.0189	0.0346	0.8221	0.0238	0.0227	0.1314	0.9101	0.0091	0.0081	0.0727	0.9344	0.022
K1157	GG	0.4928	-0.0246	0.0314	0.0056	0.0141	0.0335	0.4472	0.8234	0.0109	0.0184	0.1472	0.805	0.0233	0.0209	0.1508	0.8966	0.0083	0.011	0.0841	0.8962	0.0158	-0.0535	0.0082	0.0089	0.0097	0.1148	0.905	-0.002	0.017	0.08	0.8567	0.0176	0.0454	0.0803	0.9345	0.0192	0.0125	0.0338	0.8179	0.0223	0.0187	0.1412	0.8815	0.0078	0.0128	0.0979	0.901	0.0231
K1157	Solid	0.4928	-0.0246	0.0314	0.0056	0.0141	0.0335	0.4472	0.8234	0.0109	0.0184	0.1472	0.805	0.0233	0.0209	0.1508	0.8966	0.0083	0.011	0.0841	0.8518	0.0339	-0.0552	0.018	0.0073	0.0067	0.1375	0.8419	0.02	0.0166	0.1215	0.7632	0.0783	0.042	0.1164	0.8898	0.0302	0.0214	0.0586	0.7877	0.0274	0.0243	0.1606	0.8164	0.0147	0.0177	0.1512	0.8559	0.0535
K1158	Adjacent Lung	0.6252	0.0066	0.0237	0.0274	0.0042	0.0292	0.2838	0.8397	0.0228	0.0204	0.1171	0.7657	0.1064	0.0371	0.0908	0.8916	0.0196	0.0139	0.0749	0.6328	0.0227	0.0088	0.0259	0.0124	0.0189	0.2786	0.7794	0.0131	0.0373	0.1702	0.7701	0.0318	0.0507	0.1474	0.8614	0.0369	0.0169	0.0848	0.8284	0.0338	0.0269	0.1109	0.9051	0.0132	0.0129	0.0687	0.8615	0.0685
K1158	Tumor	0.6252	0.0066	0.0237	0.0274	0.0042	0.0292	0.2838	0.8397	0.0228	0.0204	0.1171	0.7657	0.1064	0.0371	0.0908	0.8916	0.0196	0.0139	0.0749	0.7869	0.0181	-0.0292	-0.0037	0.016	0.0181	0.1939	0.829	0.0094	0.0331	0.1285	0.835	-0.0151	0.0142	0.1659	0.8749	0.0413	0.0038	0.08	0.7531	0.0317	0.0303	0.1849	0.9866	0.0148	0.0171	-0.0185	0.7453	0.0798
K1162	Adjacent Lung	0.6988	-0.006	0.0063	0.0185	0.00029959	0.0251	0.257	0.914	0.01	0.0178	0.0582	0.8983	0.0191	0.053	0.0295	0.9348	0.0066	0.0112	0.0474	0.7051	0.0044	0.0033	0.0114	0.0031	0.0214	0.2513	0.8943	-0.0048	0.0341	0.0765	NA	NA	NA	NA	0.9302	0.0212	0.0222	0.0264	0.8809	0.0153	0.0174	0.0864	0.9501	0.0065	0.0041	0.0392	0.9299	0.0327
K1162	Tumor	0.6988	-0.006	0.0063	0.0185	0.00029959	0.0251	0.257	0.914	0.01	0.0178	0.0582	0.8983	0.0191	0.053	0.0295	0.9348	0.0066	0.0112	0.0474	0.7816	0.0122	-0.0283	0.0198	0.0046	0.0177	0.1922	0.8342	0.0243	0.0507	0.0908	NA	NA	NA	NA	0.9198	0.0261	0.0421	0.0119	0.7947	0.0174	0.0243	0.1636	0.923	0.0088	0.0061	0.0621	0.8661	0.0339
K1163	Adjacent Lung	0.4129	0.0131	0.0241	0.026	0.0074	0.002	0.5144	0.7556	0.022	0.028	0.1944	0.8642	0.0485	0.0067	0.0805	0.8307	0.0196	0.0196	0.1301	0.426	0.012	0.0238	0.0262	0.0069	0.013	0.4921	0.6943	0.0273	0.0383	0.2401	NA	NA	NA	NA	0.7199	0.0224	0.03	0.2277	0.6943	0.0328	0.0319	0.2411	0.8681	0.0145	0.0129	0.1045	NA	NA
K1163	Tumor	0.4129	0.0131	0.0241	0.026	0.0074	0.002	0.5144	0.7556	0.022	0.028	0.1944	0.8642	0.0485	0.0067	0.0805	0.8307	0.0196	0.0196	0.1301	0.4634	0.013	0.0102	0.0284	0.0056	0.0332	0.4462	0.6897	0.0125	0.0374	0.2604	NA	NA	NA	NA	0.6835	0.0255	0.0285	0.2626	0.6316	0.0344	0.0351	0.2989	NA	NA	NA	NA	0.73	0.0715
K1164	Adjacent Lung	0.6467	0.0144	0.0069	0.0276	0.005	0.0169	0.2826	0.8541	0.0282	0.029	0.0887	0.9437	0.061	-0.0063	0.0016	0.8922	0.0238	0.0178	0.0662	0.6825	0.0037	0.0045	0.0219	0.0039	0.0066	0.2769	0.8538	0.017	0.0248	0.1043	NA	NA	NA	NA	0.914	0.0206	0.0132	0.0522	0.8762	0.0391	0.0225	0.0623	0.9094	0.0206	0.0197	0.0503	0.8921	0.0561
K1164	Tumor	0.6467	0.0144	0.0069	0.0276	0.005	0.0169	0.2826	0.8541	0.0282	0.029	0.0887	0.9437	0.061	-0.0063	0.0016	0.8922	0.0238	0.0178	0.0662	0.7596	0.0149	-0.0101	0.0185	-2.0895e-05	0.0081	0.2091	0.8993	0.0112	0.014	0.0755	NA	NA	NA	NA	0.9817	0.0101	-0.0378	0.0461	0.8738	0.0356	0.0178	0.0729	0.9002	0.0204	0.0164	0.063	0.8407	0.076
K1167	Adjacent Lung	0.6808	1.4863e-05	0.0192	0.0123	0.0028	0.0036	0.2813	0.851	0.0336	0.0231	0.0923	0.863	0.0227	0.0194	0.095	0.8946	0.0183	0.018	0.0691	0.6099	0.01	0.0169	0.024	0.0086	0.0246	0.306	0.7464	0.0524	0.0089	0.1922	NA	NA	NA	NA	0.8671	0.0198	0.022	0.0911	0.8196	0.0341	0.0264	0.1199	0.8913	0.0182	0.0135	0.077	0.8401	0.0651
K1167	Tumor	0.6808	1.4863e-05	0.0192	0.0123	0.0028	0.0036	0.2813	0.851	0.0336	0.0231	0.0923	0.863	0.0227	0.0194	0.095	0.8946	0.0183	0.018	0.0691	0.6276	0.0286	-0.0152	0.038	0.0121	0.0091	0.2996	0.7351	0.1133	-0.0072	0.1589	NA	NA	NA	NA	0.8239	0.0234	0.0259	0.1269	0.7562	0.0478	0.0408	0.1553	NA	NA	NA	NA	0.7834	0.0708
K1172	Adjacent Lung	0.6899	-0.00078829	0.0206	0.0195	0.0028	0.0133	0.2547	0.894	0.0109	0.0148	0.0803	0.8786	0.0205	0.0147	0.0862	0.8919	0.0244	0.0127	0.0711	0.7071	0.0258	-0.0088	0.0266	0.0071	0.0042	0.238	0.8293	-0.0462	0.0493	0.1676	NA	NA	NA	NA	0.9425	-0.00016664	0.0127	0.0449	0.8983	0.0179	0.016	0.0678	NA	NA	NA	NA	0.9091	0.0384
K1172	Central	0.6899	-0.00078829	0.0206	0.0195	0.0028	0.0133	0.2547	0.894	0.0109	0.0148	0.0803	0.8786	0.0205	0.0147	0.0862	0.8919	0.0244	0.0127	0.0711	0.7119	0.0191	0.0337	0.003	0.0076	-0.0065	0.2313	NA	NA	NA	NA	NA	NA	NA	NA	0.9249	0.0267	0.0101	0.0383	0.8959	0.029	0.0172	0.0578	0.8857	0.0225	0.0179	0.0738	0.8249	0.0732
K1172	Lateral Superior	0.6899	-0.00078829	0.0206	0.0195	0.0028	0.0133	0.2547	0.894	0.0109	0.0148	0.0803	0.8786	0.0205	0.0147	0.0862	0.8919	0.0244	0.0127	0.0711	0.7202	-0.0055	0.051	0.0127	-0.0121	0.0141	0.2195	0.8558	-0.0054	0.0687	0.0809	NA	NA	NA	NA	0.9363	0.0054	0.0077	0.0506	0.8917	0.0272	0.017	0.064	0.9881	0.0129	0.0174	-0.0183	0.9252	0.0445
K1176	Adjacent Lung	0.5356	0.064	0.0389	0.0388	0.0073	0.0089	0.3066	0.8809	0.0287	0.0176	0.0729	0.869	0.0259	0.0196	0.0855	0.9069	0.0177	0.0161	0.0594	0.7189	0.0107	0.0011	0.0149	0.0035	0.0064	0.2445	0.8356	0.0713	0.0036	0.0894	NA	NA	NA	NA	0.8991	0.0349	0.0071	0.0589	0.8737	0.0311	0.0198	0.0753	0.9078	0.0158	0.0129	0.0635	0.8912	0.0341
K1176	Tumor	0.5356	0.064	0.0389	0.0388	0.0073	0.0089	0.3066	0.8809	0.0287	0.0176	0.0729	0.869	0.0259	0.0196	0.0855	0.9069	0.0177	0.0161	0.0594	0.7718	-0.0233	0.008	0.0055	-0.0053	0.022	0.2213	0.9151	-0.0098	-0.00074835	0.0955	NA	NA	NA	NA	0.9048	0.02	0.0091	0.0662	0.8917	0.024	0.0165	0.0679	0.9127	0.0198	0.013	0.0545	0.8614	0.0528
K1181	Adjacent Lung	0.6861	0.0159	-0.0153	0.0492	0.0029	0.0041	0.2571	0.8872	0.0104	0.0188	0.0836	0.8593	0.0217	0.0307	0.0883	0.9185	0.01	0.0135	0.0581	0.6636	0.0781	0.0334	0.0508	0.0096	-0.0201	0.1848	0.7085	0.0647	0.0228	0.2041	0.6732	0.0658	0.0364	0.2246	0.8628	0.0382	0.0262	0.0728	0.8472	0.053	0.0268	0.073	0.9764	0.0264	0.0165	-0.0192	0.8269	0.0899
K1181	Tumor	0.6861	0.0159	-0.0153	0.0492	0.0029	0.0041	0.2571	0.8872	0.0104	0.0188	0.0836	0.8593	0.0217	0.0307	0.0883	0.9185	0.01	0.0135	0.0581	0.6269	0.103	0.1234	0.0285	-0.0168	0.0124	0.1226	0.8301	0.0165	0.0373	0.116	NA	NA	NA	NA	0.8539	0.0295	0.0211	0.0954	0.8103	0.0465	0.0293	0.114	0.8657	0.0348	0.0202	0.0792	0.6896	0.1409
K1191	Adjacent Lung	0.6754	0.0167	0.0404	0.0454	-0.0294	0.0012	0.2504	0.8819	0.0278	0.024	0.0663	NA	NA	NA	NA	NA	NA	NA	NA	0.626	0.0363	0.0271	0.0539	0.0121	0.0187	0.2259	0.8104	-0.0015	0.0329	0.1582	NA	NA	NA	NA	0.8518	0.0202	0.0641	0.0638	0.8337	0.0376	0.0289	0.0998	NA	NA	NA	NA	0.8617	0.0554
K1191	Caud	0.6754	0.0167	0.0404	0.0454	-0.0294	0.0012	0.2504	0.8819	0.0278	0.024	0.0663	NA	NA	NA	NA	NA	NA	NA	NA	0.6114	0.0409	0.0328	0.0646	-0.0058	0.0201	0.2359	0.8023	0.0355	0.0013	0.1608	NA	NA	NA	NA	0.8306	0.0477	0.0138	0.1079	0.8228	0.0422	0.0264	0.1086	NA	NA	NA	NA	0.9126	0.048
K1191	Cent	0.6754	0.0167	0.0404	0.0454	-0.0294	0.0012	0.2504	0.8819	0.0278	0.024	0.0663	NA	NA	NA	NA	NA	NA	NA	NA	0.7172	-0.0026	-0.0047	0.0713	-0.0396	0.0121	0.2463	0.8362	-0.0015	0.0225	0.1428	NA	NA	NA	NA	0.8535	0.0395	0.0356	0.0714	0.7623	0.0411	0.0287	0.168	NA	NA	NA	NA	0.7769	0.0776
K1191	Prox	0.6754	0.0167	0.0404	0.0454	-0.0294	0.0012	0.2504	0.8819	0.0278	0.024	0.0663	NA	NA	NA	NA	NA	NA	NA	NA	0.6139	0.0305	0.0285	0.0564	0.0083	0.0162	0.2462	0.7789	0.0262	0.0507	0.1443	NA	NA	NA	NA	0.8341	0.0206	0.0168	0.1286	0.7489	0.0444	0.0317	0.175	NA	NA	NA	NA	0.788	0.0838
K1195	Adjacent Lung	0.5272	0.0412	0.027	0.0222	-0.0048	0.0446	0.3425	0.9143	-0.0014	0.0158	0.0713	NA	NA	NA	NA	NA	NA	NA	NA	0.597	0.0148	0.0197	0.0284	0.0038	0.0268	0.3095	0.8287	0.0033	0.0682	0.0999	NA	NA	NA	NA	0.8921	0.0121	0.0357	0.0602	0.8399	0.0291	0.0209	0.1101	NA	NA	NA	NA	0.8628	0.0855
K1195	Tumor	0.5272	0.0412	0.027	0.0222	-0.0048	0.0446	0.3425	0.9143	-0.0014	0.0158	0.0713	NA	NA	NA	NA	NA	NA	NA	NA	0.5978	-0.005	0.0267	0.0068	0.0084	0.0285	0.3369	0.8182	0.0199	-0.0087	0.1706	NA	NA	NA	NA	0.7709	0.0158	0.0873	0.126	0.7403	0.0224	0.0256	0.2117	0.8073	0.0156	0.0155	0.1616	0.7429	0.0934
K1196	Adjacent Lung	0.5071	0.0308	0.0232	0.0102	0.0063	-0.00054675	0.4229	0.844	0.0241	0.0138	0.1181	NA	NA	NA	NA	NA	NA	NA	NA	0.4676	0.0207	0.0307	0.0335	0.0083	0.0347	0.4044	0.6967	0.0635	0.0077	0.2321	NA	NA	NA	NA	0.8323	0.0265	0.0556	0.0856	0.7536	0.036	0.0307	0.1797	0.875	0.0228	0.0162	0.0861	0.8078	0.0787
K1196	Lateral	0.5071	0.0308	0.0232	0.0102	0.0063	-0.00054675	0.4229	0.844	0.0241	0.0138	0.1181	NA	NA	NA	NA	NA	NA	NA	NA	0.4784	0.0287	0.0223	0.0364	0.0083	0.0343	0.3916	0.7103	0.0661	0.0225	0.2011	NA	NA	NA	NA	0.8045	0.0223	0.0599	0.1133	0.6939	0.0472	0.0394	0.2194	NA	NA	NA	NA	0.7699	0.0901
K1196	Medial	0.5071	0.0308	0.0232	0.0102	0.0063	-0.00054675	0.4229	0.844	0.0241	0.0138	0.1181	NA	NA	NA	NA	NA	NA	NA	NA	NA	NA	NA	NA	NA	NA	NA	0.8168	-0.0181	0.0234	0.1779	NA	NA	NA	NA	0.762	0.019	0.0571	0.162	0.6908	0.0398	0.0389	0.2305	0.8004	0.0258	0.0253	0.1485	0.6997	0.0914
K1202	Adjacent Lung	0.6321	0.0153	0.0201	0.028	0.0036	0.0195	0.2814	0.8582	0.0241	0.021	0.0967	0.8465	0.0235	0.0219	0.1081	0.9074	0.0152	0.0161	0.0614	0.5843	0.0067	0.039	0.0088	-0.0015	0.0354	0.3273	0.814	0.0237	0.0221	0.1402	NA	NA	NA	NA	0.844	0.0166	0.0176	0.1218	0.8219	0.0258	0.0228	0.1294	0.9091	0.0184	0.0151	0.0574	0.894	0.0475
K1202	Tumor	0.6321	0.0153	0.0201	0.028	0.0036	0.0195	0.2814	0.8582	0.0241	0.021	0.0967	0.8465	0.0235	0.0219	0.1081	0.9074	0.0152	0.0161	0.0614	0.672	0.0116	0.0101	0.021	0.0076	0.0219	0.2558	0.8045	0.0265	0.0269	0.1421	NA	NA	NA	NA	0.7682	0.0191	0.0268	0.1859	0.7323	0.0317	0.0323	0.2037	0.8784	0.0181	0.0164	0.0872	0.8093	0.0699
Note: We were unable to detect glucose in tumor samples obtained from patient K1010, therefore we substituted plasma glucose m+6 as a proxy
[truncated: 27 more columns]

## Sheet: 13C Lac NSCLC
		Lactate - plasma				Lactate				Pyruvate				Alanine				Citrate							Glutamate						Malate					Aspartate					Glucose - plasma							Pyruvate - plasma
K2045	Adjacent lung	0.7553	0.2424	0.0027	-0.00046875	0.884967	0.109	0.0061	-8.61733e-05	0.767	0.2287	0.0058	-0.0015	0.868633	0.1305	-0.000428903	0.00132321	0.940833	0.0503667	0.0069	0.00182564	-0.000390991	-0.000316743	0.000767474	0.8644	0.1289	0.0137	-0.0045	-0.0004912	-0.002	0.930033	0.0652667	0.00224317	0.000433333	0.00196667	0.942433	0.0518667	0.00556667	-0.000192833	0.000315116	0.9727	0.0298	-0.0046	0.0034	-0.00071368	-0.0012	0.00066776	0.6745	0.3271
K2045	Bronchial	0.7553	0.2424	0.0027	-0.00046875	0.95	0.0451667	0.0054	-0.000556967	0.9133	0.0851	0.00079135	0.00080209	0.925733	0.0735333	0.000235507	0.00053004	0.9718	0.0221	0.00503333	0.00068501	-0.000124011	-0.000161133	0.000720577	0.9386	0.0571	0.0041	0.00056471	-0.00067334	0.00031997	0.9534	0.0468	0.0003	-0.0005443	1.925e-05	0.9631	0.0332333	0.00356695	-0.000556877	0.000637999	0.9727	0.0298	-0.0046	0.0034	-0.00071368	-0.0012	0.00066776	0.6745	0.3271
K2045	Diaphram	0.7553	0.2424	0.0027	-0.00046875	0.957767	0.0375333	0.0056	-0.00083617	0.8911	0.1072	0.002	-0.00035803	0.926133	0.0731	0.000239587	0.000479533	0.9684	0.0285333	0.000267923	0.00204724	0.000273037	-0.000396217	0.000852727	0.9223	0.0743	0.0043	-0.00069307	-0.00022333	-0.00011339	0.9549	0.0432333	0.00181689	-0.000161247	0.000168403	0.9697	0.0282	0.00266667	-0.000818217	0.000276937	0.9727	0.0298	-0.0046	0.0034	-0.00071368	-0.0012	0.00066776	0.6745	0.3271
K2048	Adjacent lung	0.7491	0.011	0.017	0.223	0.9572	0.00846667	0.00996667	0.0243333	0.911233	0.00866667	0.0192333	0.0608667	0.8976	0.0100667	0.0307667	0.0616667	0.907667	0.0422667	0.0305333	0.0167	0.00276667	-0.000521503	0.000566667	0.944867	0.0224667	0.0285333	0.0043	-0.00026397	6.63767e-05	0.915933	0.0404667	0.0285667	0.0174	-0.00236667	0.9501	0.0245	0.017	0.003	0.0053	0.917	0.0037	0.0593	0.0201	-0.0119	0.0118	1.0504e-05	0.5934	0.0066
K2048	Posterior Edge	0.7491	0.011	0.017	0.223	0.939933	0.0313667	0.0172667	0.0114667	0.954	-0.0066	0.00758653	0.0450667	0.9567	0.00606667	0.0127667	0.0245333	0.9398	0.0196	0.0299	0.00763333	0.00196859	0.00101843	9.03887e-05	0.940967	0.0340333	0.0243333	0.000887877	-0.000388757	0.000174173	0.9685	0.0164	0.0110667	0.00387246	0.000154147	0.9605	0.0241	0.0141	0.0012	0.00017382	0.917	0.0037	0.0593	0.0201	-0.0119	0.0118	1.0504e-05	0.5934	0.0066
K2048	Cavitation	0.7491	0.011	0.017	0.223	0.9341	0.0324333	0.02	0.0134	0.917433	0.00172845	0.00873333	0.0721333	0.950133	0.0120667	0.0156333	0.0222	0.9316	0.0266667	0.0315333	0.00743333	0.00136667	0.00163333	-0.000178563	0.931267	0.0377333	0.0304	0.00113129	-0.000718068	0.000167071	0.955133	0.0258	0.0165667	0.0025	-5.721e-05	0.9624	0.0285	0.005	0.0026	0.0015	0.917	0.0037	0.0593	0.0201	-0.0119	0.0118	1.0504e-05	0.5934	0.0066
K2048	Anterior Cavitation	0.7491	0.011	0.017	0.223	0.937567	0.0322333	0.0179667	0.0122333	0.954	-0.0066	0.00758653	0.0450667	0.956167	0.0107	0.0111	0.022	0.9419	0.0166667	0.0330667	0.00418497	0.0023	0.00133049	0.00056628	0.941767	0.0341667	0.0236333	0.000901109	-0.0006387	0.000176935	0.964267	0.0209333	0.0119	0.0026	0.000289333	0.9672	0.0249	0.0064	-0.00077757	0.0023	0.917	0.0037	0.0593	0.0201	-0.0119	0.0118	1.0504e-05	0.5934	0.0066
K2049	Adjacent Lung	0.7859	0.0124	0.0183	0.1833	0.9372	0.0340333	0.0132	0.0155667	0.902767	0.0157333	0.00956667	0.0719667	0.915133	0.00473685	0.0144	0.0656667	0.9328	0.0197333	0.0363333	0.00576667	0.00286892	0.00173041	0.000816993	0.8862	0.0613667	0.0511	0.0012968	-2.69767e-05	7.8484e-05	0.931433	0.0290667	0.0303	0.00666667	0.0024699	0.938467	0.0324	0.0271333	0.00138296	0.00064989	0.9725	-0.0019	0.0268	-0.00043891	0.0021	0.00075555	0.00019093	0.7692	0.0103
K2049	Tumor	0.7859	0.0124	0.0183	0.1833	0.951067	0.0313667	0.0113667	0.00626667	0.9124	0.00773251	0.0117333	0.0681333	0.9551	0.00453333	0.0096	0.0308	0.971433	-0.00136667	0.0247	0.00366667	0.000641442	0.000222661	0.000746187	0.897533	0.0555333	0.0452333	0.00156667	-7.70067e-05	0.000165873	0.9447	0.0277	0.0250667	0.0022538	0.0003	0.947267	0.0294667	0.0205	0.00180274	0.000948573	0.9725	-0.0019	0.0268	-0.00043891	0.0021	0.00075555	0.00019093	0.7692	0.0103
K2052	Adjacent Lung	0.7488	0.0051	-0.0088	0.2548	0.970933	0.0154333	0.00943333	0.0042	0.953967	0.0017	-0.00666667	0.0509667	0.933867	0.00436667	0.0176667	0.0440667	0.929	0.0405	0.0206	0.0029	0.0024	0.0006487	0.004	0.955733	0.023	0.0202	0.00106208	-0.000140764	0.000109666	0.974567	0.0156667	0.0065	0.00204238	0.00123616	0.966533	0.0197	0.0125667	0.0009	0.000289867	0.9644	0.0233	-0.0013	0.0162	-0.00035408	-0.0019	-0.00031434	0.7016	0.0051
K2052	Anterior Inferior	0.7488	0.0051	-0.0088	0.2548	0.966933	0.0168667	0.00996667	0.0062	0.8913	0.00616667	0.0405667	0.0619667	0.9516	-0.000566667	0.0142333	0.0347	0.9206	0.0357	0.0344	0.005	0.0036	0.00085829	-7.9699e-05	0.951	0.0192333	0.0278333	0.00173333	-0.00010282	0.000283676	0.93	0.0408	0.0254	-0.00069533	0.0045	0.957967	0.0225	0.0167667	0.00197318	0.00078491	0.9644	0.0233	-0.0013	0.0162	-0.00035408	-0.0019	-0.00031434	0.7016	0.0051
K2052	Posterior	0.7488	0.0051	-0.0088	0.2548	0.970867	0.0153333	0.0093	0.00446667	0.9481	0.00765	0.0073	0.0369	0.958833	0.00371835	0.00719742	0.0302333	0.9385	0.024	0.0341	-0.0061	0.0037	0.0028	0.003	0.944533	0.0259667	0.0280667	0.00102115	0.000190481	0.000201673	0.9642	0.0194667	0.0130667	0.00283333	0.000477713	0.9638	0.0221667	0.0131667	0.0005	0.000332467	0.9644	0.0233	-0.0013	0.0162	-0.00035408	-0.0019	-0.00031434	0.7016	0.0051
K2057	Adjacent lung	0.5967	0.0064	0.0231	0.3738	0.8894	0.0097	0.0131	0.0877	0.8939	0.0102	0.0154	0.0805	0.799267	0.0131	0.0105	0.1771	0.826667	0.0548	0.0969667	0.0145667	0.00356667	0.0027	0.000710333	0.8538	0.0438	0.0878	0.0152	0.0033	-0.0038	0.857433	0.0635667	0.06585	0.0134333	0.00258433	0.862333	0.0540333	0.0690333	0.0138	0.000785333	0.9365	-0.0089	0.0371	0.0313	-0.003	0.0039	0.0029	0.5674	0.0082
K2057	Central	0.5967	0.0064	0.0231	0.3738	0.9355	0.0135	0.0161	0.0349	0.963733	0.003257	0.0128667	0.0201333	0.8787	0.0139333	0.00683333	0.1005	0.9048	0.0263	0.0595667	0.0058	0.00333333	-0.000440333	0.000684333	0.9312	0.024	0.0425	0.00045202	0.0015	0.00038325	0.9314	0.0365333	0.0238	0.00843333	-0.000197667	0.943067	0.0257333	0.0281	0.00273133	0.000392	0.9365	-0.0089	0.0371	0.0313	-0.003	0.0039	0.0029	0.5674	0.0082
K2057	Lateral Superior	0.5967	0.0064	0.0231	0.3738	0.9159	0.031	0.0173	0.0358	0.9596	0.0114333	0.0114	0.0175333	0.860567	0.0161	0.0094	0.113967	0.878667	0.0404333	0.0654667	0.0078	0.0051	0.00141667	0.00108567	0.8917	0.0453	0.0576	0.002	0.0027	0.00073125	0.907533	0.0453333	0.0385667	0.00586667	0.002757	0.919567	0.0336333	0.0402667	0.0057	0.000838	0.9365	-0.0089	0.0371	0.0313	-0.003	0.0039	0.0029	0.5674	0.0082
K2057	Medial inferior	0.5967	0.0064	0.0231	0.3738	0.9509	0.0064	0.012	0.0307	0.939833	0.0051	0.0254667	0.0296	0.882933	0.0114333	0.0076	0.0980333	0.8849	0.0427	0.0548	0.0106667	0.00343333	0.00226667	0.00114633	0.9259	0.0213	0.0459	0.004	0.0018	0.0011	0.911433	0.0528333	0.0285667	0.00513333	0.00203333	0.944067	0.0190667	0.0309333	0.00546667	0.000437333	0.9365	-0.0089	0.0371	0.0313	-0.003	0.0039	0.0029	0.5674	0.0082
K2070	Adjacent lung	0.597	0.0059	0.0143	0.3828	0.9636	0.0213	0.00863333	0.00646667	0.931633	0.00193333	-3.33333e-05	0.0664667	0.941067	0.00334367	0.0206667	0.0349	0.9445	0.0225333	0.0186667	0.0121	0.0012079	-0.000235	0.00127633	0.9768	0.0142	0.0079	0.000936333	-1.31e-05	0.000188967	0.980133	0.0157333	-0.00021	0.00279167	0.00126667	0.9889	0.0037	0.00566667	0.00156667	0.000184467	0.9292	0.005	0.0357	0.0328	0.0033	-0.0089	0.0029	0.5474	0.0082
K2070	Lateral Inferior	0.597	0.0059	0.0143	0.3828	0.956733	0.0253333	0.00963333	0.00833333	0.97465	-0.0018452	0.00265	0.02455	0.9751	0.00166067	0.0118333	0.0114	0.9774	0.0012	0.0161333	0.00486667	0.00101019	-0.0011829	0.00054509	0.988267	0.00476667	0.0072	0.000514333	0.000100033	4.13333e-05	0.989	0.00563333	0.00496667	0.000466667	-1.7e-05	0.9877	0.00613333	0.002994	0.00412033	-0.000924667	0.9292	0.005	0.0357	0.0328	0.0033	-0.0089	0.0029	0.5474	0.0082
K2070	Medial Superior	0.597	0.0059	0.0143	0.3828	0.964	0.0242667	0.00973333	0.00196667	0.9472	0.02545	0.0021945	0.02515	0.994933	0.00258433	0.00896667	-0.00646667	0.96735	0.00955	0.0165	0.003801	0.0015325	0.0020475	-0.0007135	0.983333	0.0106667	0.00533333	0.000538	6.95167e-05	6.34333e-05	0.986933	0.0065	0.00567967	-0.000449	0.00135233	0.9838	0.0142	0.000729333	0.001567	-0.000280167	0.9292	0.005	0.0357	0.0328	0.0033	-0.0089	0.0029	0.5474	0.0082
K2081	Adjacent lung	0.7727	0.0034	0.0116	0.2123	0.9169	-0.0018	0.0079	0.0769667	0.9169	0.0081	-0.00786667	0.0829	0.8856	0.008	0.0122333	0.0941333	0.9272	0.0265	0.0355	0.00863333	0.00214667	0.000621	-0.000645	0.926267	0.0323667	0.0369667	0.00273333	0.00151567	0.000148567	0.9373	0.0254333	0.0268	0.0093	0.00119367	0.942733	0.0247667	0.0256333	0.00686667	-8.04e-06	0.9268	0.0055	0.0402	0.0254	0.0017	0.00022725	0.00027287	0.7298	0.0066
K2081	Tumor	0.7727	0.0034	0.0116	0.2123	0.9308	0.0222667	0.0142	0.0327667	0.942233	0.00696667	-0.00836667	0.0591333	0.9221	0.00363333	0.0111333	0.0632	0.931233	0.0259667	0.0342667	0.0064	0.001686	0.000465233	-3.43333e-05	0.9372	0.0309333	0.0308	0.000598333	0.000346933	0.000121667	0.9537	0.0219667	0.0198667	0.00623333	-0.001712	0.9609	0.0222667	0.0135	0.0039	-0.0005741	0.9268	0.0055	0.0402	0.0254	0.0017	0.00022725	0.00027287	0.7298	0.0066
K2081	Lymph Node	0.7727	0.0034	0.0116	0.2123	0.932533	0.0204333	0.0204	0.0266333	0.941033	0.00396667	0.00953333	0.0454333	0.9155	0.001253	0.0085	0.0747667	0.910733	0.0295667	0.0519667	0.00496667	0.00176667	0.000211667	0.000874333	0.916367	0.0402333	0.0424	0.000620667	0.000350333	9.27e-06	0.947333	0.0219667	0.026	0.00406667	0.000633333	0.948233	0.0252667	0.0232	0.0023	0.000987667	0.9268	0.0055	0.0402	0.0254	0.0017	0.00022725	0.00027287	0.7298	0.0066
K2088	Adjacent lung	0.5595	0.0065	0.0111	0.4228	0.690567	0.0082	0.0151	0.286167	0.764567	0.00606667	0.000666667	0.228667	0.7859	0.0018	0.00896667	0.2033	0.9122	0.0260667	0.0413333	0.0168333	0.00254067	0.000245333	0.000751333	0.9374	0.0234333	0.0340667	0.0047	0.000152667	0.000191	0.947633	0.0157	0.0219	0.0137333	0.000981	0.952867	0.0159	0.0204	0.0101	0.000800667	0.8681	0.0229	0.0868	0.0197	-0.0043	0.0024	0.0044	0.5686	9.12e-05
K2088	Anterior	0.5595	0.0065	0.0111	0.4228	0.8546	0.01	0.0156333	0.119667	0.9023	0.00893333	0.0152333	0.0735	0.821433	0.00423333	0.0065	0.1678	0.905633	0.0248667	0.0495333	0.017	0.00204833	0.0017	-0.000817667	0.917033	0.0241	0.05315	0.00486667	0.000500667	0.000258	0.9303	0.018	0.0368333	0.0139333	0.0009156	0.9333	0.0182333	0.0379667	0.00966667	0.000867	0.8681	0.0229	0.0868	0.0197	-0.0043	0.0024	0.0044	0.5686	9.12e-05
K2088	Posterior	0.5595	0.0065	0.0111	0.4228	0.897667	0.0137333	0.0177	0.0709333	0.9413	0.0052	0.0167	0.0369	0.8334	0.00313333	0.0064	0.157067	0.8799	0.0419	0.0569333	0.0157333	0.00503333	0.000834333	-0.0003138	0.902633	0.0361333	0.0547667	0.0053	0.00121267	8.76667e-06	0.915167	0.0347	0.0385667	0.0115667	5.23333e-05	0.927933	0.0237667	0.0388667	0.00976667	-0.000369667	0.8681	0.0229	0.0868	0.0197	-0.0043	0.0024	0.0044	0.5686	9.12e-05
K2090	Adjacent lung	0.6722	0.0238	0.0318	0.2722	0.8956	0.0295333	0.0213333	0.0535333	0.946833	0.0123667	-0.00456667	0.0453	0.842233	0.0144	0.0193667	0.124033	0.732967	0.1078	0.111433	0.0328	0.0103	0.0031	0.0016	0.7159	0.1008	0.1444	0.0278	0.0093	0.0018	0.784133	0.1081	0.0817333	0.0231667	0.00288767	0.7762	0.103067	0.0921667	0.0257667	0.00276667	0.8517	0.0324	0.0628	0.0431	0.0064	-0.00039674	0.004	0.6523	0.0329
K2090	Tumor	0.6722	0.0238	0.0318	0.2722	0.907133	0.0294333	0.0210667	0.0423333	0.950033	0.0196	-0.00276667	0.0331333	0.7894	0.0153667	0.0175	0.177733	0.7547	0.1088	0.0993	0.0239	0.0086	0.0014	0.0032	0.7914	0.0773333	0.104533	0.0205	0.00496667	0.00126267	0.8105	0.106633	0.0584	0.0223	0.00213333	0.8331	0.0807333	0.0621	0.0209333	0.00313333	0.8517	0.0324	0.0628	0.0431	0.0064	-0.00039674	0.004	0.6523	0.0329
K2092	Adjacent lung	0.6174	0.0143	0.0203	0.348	0.8913	0.00746667	0.0307	0.0705333	0.905467	0.0212	0.0224333	0.0509	0.7623	0.0067	0.0139	0.2171	0.7708	0.104167	0.0870667	0.0293333	0.00796667	-0.000352	0.001	0.814967	0.0836333	0.0815667	0.0159333	0.0032	0.000696333	0.8465	0.0788333	0.055	0.0171667	0.00254933	0.842733	0.0884333	0.0542	0.0137	0.0009	0.7817	0.0603	0.0877	0.044	0.0202	0.0019	0.0043	0.5419	0.03
K2092	Tumor	0.6174	0.0143	0.0203	0.348	0.8751	0.0449	0.0467	0.0333	0.9046	0.0294333	0.0383667	0.0276667	0.8169	0.0151	0.0243	0.1437	0.828667	0.0847	0.0689	0.0138667	0.0045	0.000265667	-0.000882	0.860067	0.0642667	0.0655333	0.00866667	0.0012	0.000208567	0.869333	0.0875667	0.0372	0.0095	-0.00363333	0.8935	0.0654667	0.0309667	0.0092	0.000866667	0.7817	0.0603	0.0877	0.044	0.0202	0.0019	0.0043	0.5419	0.03
K2095	Ajd. Lung RUL	0.5607	0.0073	0.0134	0.4186	0.933333	0.0274667	0.0251333	0.0140333	0.951833	0.0154333	0.0191667	0.0135667	0.9132	0.0096	0.0107	0.0665	0.889367	0.0544667	0.0421667	0.0109333	0.00190026	0.00124419	-5.024e-05	0.9087	0.05	0.0371	0.0031	0.00090631	0.00018558	0.935967	0.0334667	0.0280333	0.00226667	0.000280703	0.9396	0.0393	0.0190333	0.00180372	0.000241248	NA	NA	NA	NA	NA	NA	NA	0.625	0.0048
K2095	Ajd Lung RLL	0.5607	0.0073	0.0134	0.4186	0.9303	0.0147	0.0196	0.0353333	0.9346	0.0158	0.0157	0.0339	0.8909	0.0137	0.00189729	0.0935	0.8949	0.0521667	0.0404333	0.00896667	0.00386667	7.036e-05	-0.000395535	0.902333	0.0580667	0.0354667	0.0038	0.000262125	9.06025e-05	0.939833	0.0442333	0.0114	0.00573333	-0.00118918	0.926133	0.0493333	0.0226333	0.00119365	0.000664557	NA	NA	NA	NA	NA	NA	NA	0.625	0.0048
K2095	RUL Tumor	0.5607	0.0073	0.0134	0.4186	0.9278	0.0266	0.0237	0.0218	0.957567	0.0123	0.0171	0.013	0.872467	0.00796667	0.00896667	0.1106	0.865133	0.0568	0.0612667	0.0121667	0.00296667	0.00075819	0.000910937	0.8744	0.0477	0.0684	0.00713333	0.0018	0.000533297	0.8886	0.0662333	0.0377667	0.00583333	0.00145326	0.9139	0.0417667	0.0346667	0.0083	0.00146667	NA	NA	NA	NA	NA	NA	NA	0.625	0.0048
K2095	RLL Tumor	0.5607	0.0073	0.0134	0.4186	0.9213	0.0266	0.0216	0.0304667	0.939933	0.0148	0.0167667	0.0284667	0.889933	0.00583333	0.00693333	0.0973333	0.8889	0.0587667	0.0410667	0.0084	0.00173333	0.000619283	0.00049756	0.889867	0.0643667	0.038	0.0042	0.00434318	-0.00075158	0.935567	0.0354333	0.0268333	0.00162568	0.000567874	0.936133	0.0386667	0.0228667	0.00196667	0.000339093	NA	NA	NA	NA	NA	NA	NA	0.625	0.0048
K2101	Adjacent lung	0.7316	0.0077	0.0188	0.2419	0.897067	0.0196333	0.0167	0.0666	0.9066	0.0047045	-0.00466667	0.0933667	0.897067	0.0196333	0.0167	0.0666	0.924133	0.0322	0.0270333	0.0147667	0.000893063	0.0010462	-5.98467e-05	0.943767	0.0310667	0.0228333	0.00213333	-0.000153754	0.000320003	0.9712	0.0165	0.0074	0.0034	0.0014	0.9658	0.0186667	0.0114	0.00393333	0.00023764	0.8875	0.0326	0.0493	0.0243	0.0035	0.0026	0.00012588	0.626	0.0103
K2101	Tumor	0.7316	0.0077	0.0188	0.2419	0.930867	0.0247	0.0170667	0.0273667	0.933567	0.00353333	0.0069	0.0559667	0.901	0.0056	0.0114	0.0819	0.906567	0.0342667	0.0447667	0.0126	0.00217137	0.000581577	-0.00094446	0.9205	0.0398	0.0354	0.0041	-7.7273e-05	0.00029943	0.9323	0.0433	0.011	0.012	0.0013	0.955067	0.0235667	0.0135	0.0071	0.000785737	0.8875	0.0326	0.0493	0.0243	0.0035	0.0026	0.00012588	0.626	0.0103
K2102	Adjacent lung	0.7945	0.009	0.0192	0.1774	0.868833	0.0453333	0.0187667	0.0671333	0.896867	0.00198567	0.0094	0.0917	0.866733	0.000885267	0.0221333	0.110267	0.900733	0.0355333	0.0492	0.0100667	0.00396667	0.000596936	-0.000129652	0.9153	0.0297667	0.0503667	0.00393333	0.000214858	0.000399993	0.9416	0.0164	0.0367	0.0058	-0.000555	0.930167	0.0313	0.0296667	0.0079	0.000961993	0.9364	0.0178	0.0345	0.0103	0.00061172	0.00017911	0.00012162	0.8557	0.0067
K2102	Tumor	0.7945	0.009	0.0192	0.1774	0.9201	0.0464	0.0142667	0.0192333	0.894033	0.0137667	0.000166667	0.0919667	0.9324	0.0054	0.0077	0.0546	0.881533	0.0460667	0.0550333	0.0134	0.00463333	0.000123253	-0.00077777	0.883267	0.0420333	0.06645	0.0064	0.0013	0.00021087	0.9002	0.0553	0.036	0.0047	0.0038	0.9186	0.0402333	0.0331667	0.008	1.835e-05	0.9364	0.0178	0.0345	0.0103	0.00061172	0.00017911	0.00012162	0.8557	0.0067
[truncated: 27 more columns]

## Sheet: 13C Glc Mets
		Glucose - plasma							Lactate - plasma				Glucose							3PG				Pyruvate				Lactate				Citrate							Glutamate						Malate
Pt Code	Tissue fragment	M+0	M+1	M+2	M+3	M+4	M+5	M+6	M+0	M+1	M+2	M+3	M+0	M+1	M+2	M+3	M+4	M+5	M+6	M+0	M+1	M+2	M+3	M+0	M+1	M+2	M+3	M+0	M+1	M+2	M+3	M+0	M+1	M+2	M+3	M+4	M+5	M+6	M+0	M+1	M+2	M+3	M+4	M+5	M+0	M+1	M+2	M+3	M+4
K1108	Adjacent Lung	0.6113	0.0364	0.0203	0.0141	0.0107	0.0045	0.3027	0.8547	0.0165	0.0207	0.108	0.636767	0.000866667	0.0191	0.0164333	0.00463333	0.0331	0.289067	0.8324	0.00903333	0.0075	0.1511	0.868033	0.0190667	0.0199667	0.0929333	0.852267	0.0282667	0.0224667	0.097	0.869233	0.0516	0.0700333	0.0033	0.0042	0.00235278	-0.00071978	0.9257	0.0339667	0.0388	0.00153333	0.000377593	-0.000400807	0.967567	0.0009	0.0213333	0.0102	3.82467e-05
K1108	Tumor	0.6113	0.0364	0.0203	0.0141	0.0107	0.0045	0.3027	0.8547	0.0165	0.0207	0.108	0.6627	0.02745	0.0121928	0.0138667	0.0101	0.0174667	0.256217	0.8415	0.00633333	0.0259667	0.126233	0.846217	0.0107917	0.00646667	0.1553	0.757867	0.0270167	0.0249333	0.190183	0.78635	0.0741	0.10755	0.0208833	0.008	0.00226835	0.000870992	0.819283	0.0629667	0.0994	0.0130167	0.0045	0.000822932	0.844383	0.0682	0.0657667	0.01835	0.00328333
K1133	Periph Fat	0.597	0.0183	0.0153	0.0273	0.0072	0.0257	0.3092	0.8157	0.0227	0.0249	0.1368	0.5984	0.0042	0.018	0.0215	0.0056	0.0283	0.3241	0.75895	0.0389	0.0318	0.1704	0.8138	0.02665	0.02675	0.1328	0.78635	0.0297	0.02835	0.1556	0.87495	0.04155	0.06265	0.01185	0.005	0.0047	-0.00071	0.9156	0.03265	0.0435	0.00645	0.0015	0.000346	0.90095	0.0376	0.03905	0.02035	0.00205
K1133	Tumor	0.597	0.0183	0.0153	0.0273	0.0072	0.0257	0.3092	0.8157	0.0227	0.0249	0.1368	0.5994	0.0175	0.0121333	0.0266	0.0038	0.0282	0.312367	0.830833	0.0127333	0.0233667	0.133133	0.805783	0.02005	0.0250667	0.149117	0.727817	0.0340833	0.0316833	0.206417	0.840267	0.0544667	0.0794	0.0182	0.00498333	0.00219867	0.000450333	0.861033	0.0508667	0.0715667	0.0125167	0.00338833	0.00064	0.86215	0.0551833	0.0566667	0.02475	0.00128067
K1136	Adjacent Lung	0.6576	0.0102	0.0373	0.0198	-0.0068	0.0132	0.2686	0.8958	0.0031	0.0233	0.0779	0.6965	0.00055	0.0099	0.0298	-0.0014	0.0172	0.2474	0.8814	-0.0266	0.026	0.1192	0.9618	-0.0041	0.0148	0.0275	0.8881	0.0094	0.0123	0.0902	0.9438	0.0113	0.0377	0.0059	-0.0011	0.0024	-1.88e-05	0.9799	0.0062	0.0127	0.0011	0.000121	-3.62e-05	0.9599	0.0326	0.0249	-0.0201	0.0027
K1136	Tumor	0.6576	0.0102	0.0373	0.0198	-0.0068	0.0132	0.2686	0.8958	0.0031	0.0233	0.0779	0.7617	-0.0245	-0.0072	0.0157	0.0115	0.0029	0.2399	0.8389	0.0335	0.0316	0.096	0.8908	0.0141	0.0104	0.0847	0.7852	0.0198	0.0214	0.1736	0.7828	0.0701	0.1244	0.0156	0.0067	0.000267	0.000185	0.8555	0.0459	0.0832	0.0112	0.0036	0.000615	0.8579	0.066	0.056	0.0189	0.0012
K1139	Adjacent Lung	0.6669	0.00095838	0.0098	0.0282	0.0025	-0.0125	0.3042	0.8757	0.0152	0.0173	0.0917	0.65095	0.0036	0.01225	0.0218	0.0027	-0.01075	0.31955	0.8712	0.0098	0.0147	0.1043	0.88325	0.01475	0.0177	0.08425	0.8545	0.0215	0.01935	0.10465	0.9011	0.03045	0.0561	0.009	0.00229848	0.0019	-0.000865375	0.93955	0.02005	0.03715	0.00245	0.0005796	0.000128908	0.9387	0.0186	0.0369	0.0049	0.00095558
K1139	Tumor	0.6669	0.00095838	0.0098	0.0282	0.0025	-0.0125	0.3042	0.8757	0.0152	0.0173	0.0917	0.6676	0.01395	0.01715	0.0103	0.01055	-0.01055	0.29105	0.8921	0.00015	0.01365	0.0942	0.8766	0.0132	-0.0126	0.1228	0.82875	0.01445	0.01585	0.141	0.85625	0.0397	0.08525	0.01005	0.00655	0.00090965	0.00131471	0.9004	0.03315	0.0605	0.004	0.00165	0.00029187	0.9022	0.04115	0.0456	0.00965	0.00130722
K1161	Adjacent Lung	0.7082	0.0299	0.017	0.012	0.0048	0.0144	0.2137	0.8803	0.022	0.0184	0.0794	0.7349	0.0068	0.0016	0.0116	0.0065	0.0194	0.2192	0.8771	0.0436	0.0073	0.072	0.913	0.0321	0.0031	0.0518	0.898	0.0231	0.0148	0.0641	0.9004	0.0441	0.0488	0.00081718	0.0032	0.0029	-0.00024881	0.9278	0.0305	0.0405	0.00068793	0.00039321	6.7956e-05	0.9139	0.0533	0.0196	0.0041	0.0091
K1161	Tumor	0.7082	0.0299	0.017	0.012	0.0048	0.0144	0.2137	0.8803	0.022	0.0184	0.0794	0.7331	0.1195	-0.0299	-0.0035	0.0148	0.0045	0.1615	0.9169	0.00045124	0.0265	0.0561	0.929	0.0064	0.027	0.0376	0.8098	0.0367	0.0244	0.1291	0.8477	0.0427	0.0873	0.0111	0.009	0.0014	0.00084216	0.888	0.0406	0.0614	0.008	0.0016	0.00037791	0.8659	0.0702	0.0411	0.023	-0.00016676
K1173	Adjacent Lung	0.5197	0.037	0.0171	0.0408	-0.0068	0.0189	0.3734	0.8833	0.0168	0.0112	0.0887	0.562267	0.0171667	-0.0089	0.0312333	0.0039818	0.022	0.372233	0.829533	0.011	0.0221667	0.137333	0.9053	0.01125	0.01425	0.0692	0.8481	0.0216333	0.0208	0.1095	0.893833	0.0373333	0.0553667	0.00373333	0.00706667	0.00251678	0.00012727	0.9419	0.0196667	0.0342667	0.0039	0.000473377	-0.000144627	0.9353	0.0265333	0.0344	0.00414145	-0.000381797
K1173	Tumor	0.5197	0.037	0.0171	0.0408	-0.0068	0.0189	0.3734	0.8833	0.0168	0.0112	0.0887	0.68215	-0.04805	-0.0639	0.0146	-0.00355	0.00038903	0.4183	0.8316	-0.0029	0.0098	0.161467	0.82585	0.0009	-0.00415	0.1774	0.6878	0.0117333	0.0225	0.278	0.866633	0.0261	0.0883333	0.0223667	-0.00773333	0.0044684	-0.000106963	0.8897	0.0253	0.0715	0.01025	0.00235	0.000859345	0.8845	0.0189	0.0671	0.0241	0.0054
K1179	Adjacent Lung	0.667	0.0037	0.0146	0.012	0.0037	0.0109	0.2881	0.8633	0.0256	0.0211	0.09	0.6444	0.0537	-0.0015	0.021	0.00047837	0.0195	0.2625	0.823	0.0315	0.0223	0.1232	0.904	0.0075	0.0134	0.0751	0.8625	0.0252	0.0189	0.0933	0.8801	0.0484	0.0544	0.0101	0.0029	0.0045	-0.00036802	0.9359	0.0308	0.0304	0.0027	-0.00010556	0.00026134	0.9412	0.0378	0.0136	0.0037	0.0036
K1179	Tumor	0.667	0.0037	0.0146	0.012	0.0037	0.0109	0.2881	0.8633	0.0256	0.0211	0.09	0.684967	0.0478333	-0.0084	0.0163667	-0.0106333	0.0104513	0.2595	0.874367	0.0106	0.0251667	0.0899	0.927867	-0.02	0.0074	0.0847333	0.8701	0.0215	0.0153	0.0930667	0.8875	0.0412333	0.0536333	0.0132333	0.00153628	0.0021	0.000795167	0.911333	0.0371	0.0480333	0.0025	0.000687291	0.000331043	0.927667	0.0278667	0.0328	0.0111333	0.00056254
K1182	Adjacent Lung	0.6072	0.0143	-5.6526e-06	0.0249	0.0111	-0.0067	0.3493	0.8979	0.0067	0.0073	0.0881	0.6732	0.0287	-0.0207	0.0421	-0.0148	0.0324	0.2591	0.8549	0.0188	-0.0139	0.1402	0.8754	0.0203	0.0162	0.0881	0.8577	0.0199	0.0172	0.1051	0.9211	0.0172	0.0579	0.005	-0.0064	0.0042	0.0011	0.9547	0.0219	0.023	-6.0635e-05	0.00018518	0.00024585	0.9731	0.0091	0.0186	0.0117	-0.0126
K1182	Tumor	0.6072	0.0143	-5.6526e-06	0.0249	0.0111	-0.0067	0.3493	0.8979	0.0067	0.0073	0.0881	0.6314	0.0347	0.0613	-0.0314	0.0138	0.0248	0.2654	0.7474	0.0336	0.0583	0.1606	0.8105	0.0289	0.0207	0.1399	0.711	0.0418	0.0386	0.2085	0.7785	0.0643	0.1288	0.007	0.021	0.0025	-0.0022	0.8341	0.0517	0.0976	0.0149	0.0063	-0.0047	0.8081	0.0838	0.0786	0.0254	0.0041
K1203	Adjacent Lung	0.6266	0.0163	0.0102	0.0181	0.0018	0.0221	0.3048	0.8747	0.0112	0.0139	0.1002	0.7099	0.0303	0.0289	0.0282	0.0041	0.0151	0.1835	0.7603	0.0267	0.0333	0.1798	0.8252	0.0286	0.0286	0.1176	0.8126	0.0354	0.03	0.122	0.8864	0.0475	0.0502	0.0134	0.00099909	0.00088709	0.00061124	0.9272	0.0324	0.0361	0.003	0.0014	-0.0001143	0.9231	0.0318	0.0351	0.0134	-0.0035
K1203	Tumor	0.6266	0.0163	0.0102	0.0181	0.0018	0.0221	0.3048	0.8747	0.0112	0.0139	0.1002	0.6978	0.0367	0.0283	0.0263	0.0035	0.0157	0.1916	0.7806	0.0306	0.0379	0.151	0.8134	0.026	0.0265	0.1341	0.7953	0.0336	0.0303	0.1407	0.8581	0.0621	0.0628	0.011	0.0049	0.0013	-0.00024503	0.8937	0.0464	0.0515	0.0072	0.0012	5.5648e-08	0.886	0.0565	0.039	0.0175	0.001
K1212	Adjacent Lung	0.9105	-0.0494	0.0341	-0.0155	0.0104	0.0081	0.1017	0.9707	0.0039	0.0031	0.0223	0.848	0.0095	-0.0027	0.0103	-0.0011	0.0069	0.1291	0.9268	0.0175	0.0198	0.0358	0.9465	-0.0026	0.0245	0.0317	0.9552	0.0081	0.0071	0.0297	0.982	0.0074	0.0114	-0.00036218	0.0013	-0.0023	0.000603	0.979	0.0149	0.0075	-0.00048712	-0.00037186	-0.00052603	0.9933	-0.0055	0.0081	0.0058	-0.0017
K1212	Tumor	0.9105	-0.0494	0.0341	-0.0155	0.0104	0.0081	0.1017	0.9707	0.0039	0.0031	0.0223	0.8743	0.0034	-0.0162	0.0104	-0.0013	0.0137	0.1156	0.941	-0.007	0.041	0.025	0.9604	0.0019	0.0097	0.0281	0.9204	0.021	0.0141	0.0446	0.9322	0.0096	0.0552	0.00017906	0.0016	0.0014	-8.5521e-05	0.9391	0.0235	0.037	0.00022602	0.00011807	3.8765e-05	0.9591	0.015	0.0204	0.0058	-0.00028659
[truncated: 11 more columns]

## Sheet: 13C Non-Tumors
		Glucose - tissue							3PG				PEP				Pyruvate				Lactate				Alanine				Citrate							Glutamate						Malate					Aspartate
Pt Code	Tissue fragment	M+0	M+1	M+2	M+3	M+4	M+5	M+6	M+0	M+1	M+2	M+3	M+0	M+1	M+2	M+3	M+0	M+1	M+2	M+3	M+0	M+1	M+2	M+3	M+0	M+1	M+2	M+3	M+0	M+1	M+2	M+3	M+4	M+5	M+6	M+0	M+1	M+2	M+3	M+4	M+5	M+0	M+1	M+2	M+3	M+4	M+0	M+1	M+2
K1093	Adj. Lung	0.7025	0.0332667	-0.0373667	0.0272	0.0106333	0.00413333	0.2597	0.7747	0.0315333	0.0262667	0.167533	NA	NA	NA	NA	0.859467	-0.0242	0.0263667	0.1384	0.806667	0.0259	0.025	0.142433	0.9496	0.00496667	0.0114	0.034	0.894833	0.0381333	0.0508333	0.0115	0.00253333	0.0018	0.000342883	0.901133	0.0462667	0.0459333	0.0039	0.00194133	0.000763547	0.9308	0.0278	0.02575	0.0131667	0.00170857	0.928233	0.0292	0.0305333
K1093	Lung Nec Gran	0.6744	0.0056	-0.0479333	0.0983	-0.00696667	-0.000533333	0.277133	0.786	0.0236667	0.0211667	0.169133	NA	NA	NA	NA	0.787533	0.0194	0.0240333	0.169	0.725933	0.0326	0.0338333	0.207667	0.941167	0.0101	-0.0228	0.0715333	0.874767	0.0409667	0.0653	0.0125667	0.00493333	0.00126667	0.000220743	0.876333	0.0488	0.0646	0.00723333	0.00243333	0.000442047	0.912033	0.0307333	0.0396333	0.0157333	0.00194175	0.935633	0.0275667	0.0299667
K1107	Adjacent Lung	0.5477	0.0337	0.0238	0.0372	0.0059	0.0382	0.3136	0.7907	0.0169	0.026	0.1665	0.7645	0.0202	0.0352	0.1802	0.8238	0.0371	0.0245	0.1145	0.807	0.044	0.0312	0.1179	0.8953	0.0192	0.0152	0.0703	0.8763	0.0529	0.0555	0.0095	0.0031	0.0022	0.00046019	0.927	0.0402	0.031	0.0012	0.00012571	0.00037765	0.994	0.0367	0.0131	-0.0472	0.0034	0.9692	0.0271	0.0151
K1107	Nec. Granuloma	0.5707	0.0384	0.0266	0.0269	0.0133	0.0327	0.2914	0.7787	0.0223	0.0304	0.1685	NA	NA	NA	NA	0.8191	0.04	-0.0264	0.1673	0.6807	0.0446	0.043	0.2317	0.893	0.0144	0.0144	0.0782	0.8013	0.0659	0.1055	0.0185	0.0066	0.0026	-0.00050077	0.7759	0.0925	0.1058	0.0194	0.0056	0.00082378	NA	NA	NA	NA	NA	0.9172	0.0953	0.0542
K1117	Adjacent Lung	0.7383	0.009	0.00028887	0.019	0.0044	0.023	0.206	0.8295	0.0323	0.0254	0.1128	0.8152	0.0269	0.0454	0.1125	0.8972	0.0206	0.019	0.0632	0.8236	0.0352	0.0581	0.0832	0.9584	0.006	0.0039	0.0316	0.9386	0.0291	0.0279	0.0024	0.0011	0.0011	-0.0002316	0.9462	0.035	0.0194	-0.001	0.00031132	0.00012806	NA	NA	NA	NA	NA	0.9736	0.017	0.0055
K1117	Organizing intraalveolar hemorrhage	0.7312	-0.00075294	0.0155	0.0153	0.0045	0.0196	0.2146	0.8479	0.0269	0.0228	0.1024	0.8387	0.018	0.0195	0.1237	0.8701	0.0183	0.0143	0.0973	0.8308	0.0326	0.0239	0.1127	0.9427	0.0082	0.0048	0.0444	0.8846	0.0475	0.0466	0.0155	0.0026	0.0041	-0.00087932	0.8719	0.0536	0.0635	0.0087	0.0017	0.00055874	NA	NA	NA	NA	NA	0.9159	0.0433	0.0315
K1121	Adjacent Lung	0.7382	0.03	0.0229	0.026	0.0046	0.0178	0.1605	0.8978	0.0028	0.0214	0.0779	NA	NA	NA	NA	0.8741	0.0331	0.0208	0.0719	0.7518	0.1127	0.0449	0.0906	0.9229	0.0185	0.0133	0.0453	0.9155	0.0392	0.0303	0.0089	0.0041	0.00097478	0.00087957	0.9338	0.0412	0.024	0.00052737	0.00033394	0.00017178	NA	NA	NA	NA	NA	0.9685	0.0242	0.0161
K1121	Necrotizing Granuloma	0.7295	0.0462	0.0138	0.0257	0.0063	0.0176	0.1609	0.8977	-0.0167	0.0202	0.0988	NA	NA	NA	NA	0.8681	0.0146	0.0131	0.1042	0.8101	0.0397	0.0285	0.1216	0.9078	0.0128	0.0155	0.0638	0.8911	0.0437	0.0487	0.0114	0.0022	0.0035	-0.00069286	0.8798	0.0546	0.0565	0.0072	0.0015	0.00042322	0.9085	0.047	0.0171	0.0245	0.0028	0.9425	0.0342	0.0325
K1211	Adjacent Lung	0.5809	0.0014	0.0068	0.0086	0.0048	0.0226	0.3749	0.857	0.0163	0.0186	0.1081	NA	NA	NA	NA	0.9306	-0.0046	0.0127	0.0614	0.8946	0.01	0.0109	0.0846	0.9421	0.006	0.0069	0.045	0.9718	0.0065	0.0153	0.0046	0.0014	-0.00036181	0.00069284	0.9806	0.0105	0.0095	-0.00049501	-0.00020603	7.9661e-05	0.9696	0.0062	0.0272	0.00079424	-0.0038	0.9941	-0.0028	0.0034
K1211	Granuloma	0.654	-0.0082	0.0146	0.0077	-0.0051	0.0034	0.3336	0.8803	-0.016	0.0088	0.1269	NA	NA	NA	NA	0.9098	0.00069745	0.006	0.0835	0.8665	0.0157	0.0114	0.1064	0.9804	0.0022	-0.0013	0.0187	0.9953	-0.0064	0.0075	0.0026	0.00022874	0.00070901	0.00011735	0.9951	0.00084002	0.0035	0.00039597	-0.00013868	0.00026133	0.9906	0.013	0.0014	-0.0046	-0.00035773	1.0212	-0.0236	-0.00062023
K1165	Adjacent Lung	0.7394	0.0037	-0.0226	0.0575	0.00082206	0.0011	0.22	0.9205	-0.0034	0.0076	0.0753	NA	NA	NA	NA	0.922	0.0132	0.0102	0.0546	0.8927	0.0278	0.0154	0.0641	0.9602	0.008	0.0045	0.0273	0.9209	0.0369	0.0389	0.0012	0.0039	-0.0018	-1.0711e-06	0.9248	0.0509	0.0275	-0.003	-0.00052563	0.00040166	0.9827	0.00059504	0.0112	0.0057	-0.00022772	0.9691	0.0185	0.0117
K1165	Anterior	0.8854	0.025	-0.0361	0.0149	0.004	-0.0068	0.1137	0.9451	-0.0062	0.009	0.0521	NA	NA	NA	NA	0.5957	0.3992	-0.0202	0.0253	0.9488	0.013	0.0073	0.0309	0.964	0.0029	0.0055	0.0276	0.9071	0.03	0.0455	0.0112	0.0112	-0.006	0.00093099	0.9411	0.0328	0.0273	-0.0015	0.00012705	0.0002031	0.9556	0.0289	0.0134	-0.0014	0.0035	0.9724	0.0098	0.0174
K1165	Apical	0.9222	-0.00098859	-0.0486	0.0164	0.0045	-0.00061086	0.1072	0.9427	0.0136	0.0156	0.0281	NA	NA	NA	NA	0.97	0.0072	0.0235	-0.00062558	0.9587	0.0115	0.0062	0.0237	0.9625	0.0046	0.0043	0.0285	0.9213	0.0182	0.0447	0.0039	0.0116	-0.0021	0.0024	0.9272	0.0398	0.0343	-0.0014	-0.00011584	0.00022547	0.9612	0.0205	0.0096	0.0049	0.0038	0.9695	0.0146	0.0154
K1165	Caudad	0.8502	0.0146	-0.0129	0.0048	0.0042	0.0047	0.1344	0.9664	0.0037	-0.0019	0.0319	NA	NA	NA	NA	0.9563	0.0108	0.0026	0.0304	0.9514	0.0164	0.0073	0.0248	0.9623	0.0034	0.0049	0.0294	0.9296	0.0292	0.0274	0.0073	0.0042	0.0025	-0.00030057	0.9233	0.0471	0.0318	-0.002	-0.00046804	0.0002122	0.9569	0.0304	0.0084	0.0019	0.0024	0.9728	0.0127	0.013
K1165	Posterior	0.8224	0.0039	-0.00010211	0.0107	0.0032	0.00069051	0.1592	0.9094	-0.00010987	0.0256	0.0651	NA	NA	NA	NA	0.9812	0.011	-0.0042	0.012	0.9419	0.0129	0.0077	0.0375	0.9633	0.0085	-0.00050384	0.0288	0.9169	0.0236	0.0473	0.0023	0.0155	-0.0057	-4.5331e-05	0.9518	0.0248	0.0241	-0.00054472	-0.0002219	0.0001145	0.9715	0.0101	0.0179	-0.0012	0.0017	0.9772	0.0079	0.0135
K1190	Adjacent Lung	0.5826	0.0131	0.0035	0.0151	0.0031	0.0293	0.3533	0.8496	-0.0285	0.0384	0.1405	NA	NA	NA	NA	0.8939	0.0081	0.0202	0.0778	0.842	0.0156	0.0161	0.1263	NA	NA	NA	NA	0.8944	0.0553	0.0446	0.0065	-0.0017	-7.8837e-05	0.00093686	0.9538	0.009	0.0322	0.003	0.0018	0.00012347	0.9304	0.0468	0.0264	-0.0195	0.0159	0.9685	0.0065	0.0263
K1190	Core	0.6121	0.0286	-0.0176	0.0112	0.008	0.0174	0.3404	0.8279	-0.0113	0.0484	0.135	NA	NA	NA	NA	0.8417	0.0027	0.0171	0.1385	0.793	0.0141	0.0131	0.1797	0.8855	0.0112	0.0116	0.0918	0.8939	0.0328	0.0488	0.0235	-0.0008615	-0.0033	0.0052	0.9343	0.0155	0.0475	0.0004792	0.0019	0.00029685	0.9526	0.002	0.0334	0.0057	0.0063	0.9378	0.0102	0.0378
K1190	Rim	0.6165	-0.0089	0.0032	0.0155	-2.3175e-05	0.0204	0.3533	0.93	-0.0233	-0.0074	0.1007	NA	NA	NA	NA	0.8776	0.02	0.0292	0.0732	0.8471	0.0193	0.0171	0.1165	0.9088	0.0126	0.0125	0.066	0.9012	0.0359	0.0662	-0.006	-0.0058	0.0068	0.0018	0.9243	0.0223	0.0493	0.0036	0.00056765	3.3093e-05	0.9113	0.0328	0.0549	0.0021	-0.0011	0.9185	0.0406	0.0314
[truncated: 8 more columns]
