# Supplementary material for: High Glucose Contribution to the TCA Cycle Is a Feature of Aggressive Non–Small Cell Lung Cancer in Patients
Source: Cancer Discov. 2025 Feb 17;15(4):702–16. doi: 10.1158/2159-8290.CD-23-1319 (PMC11962397; doi:10.1158/2159-8290.CD-23-1319)
Supplement: Supplementary Table 3 — (Related to Figure 2). Transcriptomic data for NSCLC and adjacent lung tissue fragments. [file cd-23-1319_supplementary_table_3_suppst3.xlsx]

## Sheet: rnaseq
gene
