# Supplementary material for: High Glucose Contribution to the TCA Cycle Is a Feature of Aggressive Non–Small Cell Lung Cancer in Patients
Source: Cancer Discov. 2025 Feb 17;15(4):702–16. doi: 10.1158/2159-8290.CD-23-1319 (PMC11962397; doi:10.1158/2159-8290.CD-23-1319)
Supplement: Supplementary Table 4 — (Related to Figure 3). Overall and recurrence-free survival summary. [file cd-23-1319_supplementary_table_4_suppst4.xlsx]

## Sheet: OS_univariate
feature	n	factor	coef	exp(coef)	se(coef)	z	pv	prognosis	label
M2	65	feature	2.54	12.7	1.05	2.42	0.015	worse	M2
labeled.fraction	65	feature	1.53	4.6	0.64	2.38	0.017	worse	labeled.fraction
Age	126	feature	0	1	0.02	0.08	0.94	insig	Age
BMI	126	feature	-0.04	0.96	0.04	-0.99	0.32	insig	BMI
Smoking.pack.years	77	feature	0	1	0.01	0.48	0.63	insig	Smoking.pack.years
tumor.volume	117	feature	0.01	1.01	0	3.61	0.00031	worse	tumor.volume
tumor.diameter	124	feature	0.18	1.2	0.07	2.61	0.009	worse	tumor.diameter
tumor.vol.by.diameter	121	feature	0	1	0	1.4	0.16	insig	tumor.vol.by.diameter
MIB-1	32	feature	0.04	1.04	0.01	2.63	0.0085	worse	MIB-1
%Stroma	31	feature	-0.04	0.96	0.02	-2.14	0.033	better	%Stroma
MVD	31	feature	0	1	0.01	-0.68	0.49	insig	MVD
SUVmax	109	feature	0.1	1.11	0.03	3.97	7.1e-05	worse	SUVmax
SUVpeak	33	feature	0.07	1.08	0.04	1.85	0.064	insig	SUVpeak
SUVmean	32	feature	0.1	1.11	0.06	1.84	0.066	insig	SUVmean
MTV.40%threshold	32	feature	0.01	1.01	0.02	0.71	0.48	insig	MTV.40%threshold
Ischemia.Time	33	feature	0	1	0.01	-0.23	0.82	insig	Ischemia.Time
N.positive	98	feature	1.33	3.78	3.15	0.42	0.67	insig	N.positive
Gender	126	featureM	0.59	1.81	0.38	1.56	0.12	insig	Gender_M
smoker	77	featureY	16.04	9.20336e+06	5051.39	0	1	insig	smoker_Y
Stage	124	featureII	0.33	1.39	0.48	0.7	0.49	insig	Stage_II
Stage	124	featureIII	1.52	4.58	0.52	2.92	0.0036	worse	Stage_III
Stage	124	featureIV	1.7	5.46	0.81	2.09	0.037	worse	Stage_IV
Grade	116	featureG2	-0.07	0.93	0.58	-0.12	0.91	insig	Grade_G2
Grade	116	featureG3	1.03	2.81	0.65	1.6	0.11	insig	Grade_G3
Grade	116	featureG4	1.55	4.7	0.87	1.77	0.077	insig	Grade_G4
M2.class	65	featureH	2.24	9.43	0.76	2.95	0.0031	worse	M2.class_H
labeled.class	65	featureH	1.34	3.81	0.58	2.29	0.022	worse	labeled.class_H

## Sheet: RFS_univariate
feature	n	factor	coef	exp(coef)	se(coef)	z	pv	prognosis	label
M2	65	feature	1.55	4.71	1.14	1.36	0.17	insig	M2
labeled.fraction	65	feature	0.83	2.3	0.74	1.13	0.26	insig	labeled.fraction
Age	126	feature	-0.02	0.98	0.02	-1.12	0.26	insig	Age
BMI	126	feature	-0.01	0.99	0.03	-0.39	0.69	insig	BMI
Smoking.pack.years	77	feature	0	1	0.01	0.22	0.82	insig	Smoking.pack.years
tumor.volume	117	feature	0	1	0	1.29	0.2	insig	tumor.volume
tumor.diameter	124	feature	0.14	1.15	0.07	1.92	0.055	insig	tumor.diameter
tumor.vol.by.diameter	121	feature	0	1	0	0.3	0.77	insig	tumor.vol.by.diameter
MIB-1	32	feature	0.04	1.04	0.02	2.58	0.0099	worse	MIB-1
%Stroma	31	feature	-0.03	0.97	0.02	-1.94	0.052	insig	%Stroma
MVD	31	feature	0	1	0	-0.22	0.82	insig	MVD
SUVmax	109	feature	0.1	1.11	0.03	3.86	0.00011	worse	SUVmax
SUVpeak	33	feature	0.1	1.11	0.04	2.51	0.012	worse	SUVpeak
SUVmean	32	feature	0.14	1.16	0.06	2.44	0.015	worse	SUVmean
MTV.40%threshold	32	feature	0.01	1.01	0.02	0.5	0.62	insig	MTV.40%threshold
Ischemia.Time	33	feature	0	1	0.01	-0.05	0.96	insig	Ischemia.Time
N.positive	98	feature	9.69	16164	2.27	4.26	2e-05	worse	N.positive
Gender	126	featureM	-0.32	0.73	0.4	-0.8	0.43	insig	Gender_M
smoker	77	featureY	17.04	2.51314e+07	7595.68	0	1	insig	smoker_Y
Stage	124	featureII	0.98	2.66	0.49	2	0.045	worse	Stage_II
Stage	124	featureIII	2.1	8.16	0.54	3.86	0.00011	worse	Stage_III
Stage	124	featureIV	2.21	9.12	0.83	2.65	0.008	worse	Stage_IV
Grade	116	featureG2	0.09	1.1	0.57	0.16	0.87	insig	Grade_G2
Grade	116	featureG3	1.3	3.65	0.63	2.06	0.039	worse	Grade_G3
Grade	116	featureG4	2.05	7.74	0.77	2.66	0.0079	worse	Grade_G4
M2.class	65	featureH	1.48	4.41	0.57	2.58	0.0098	worse	M2.class_H
labeled.class	65	featureH	1.09	2.96	0.53	2.03	0.042	worse	labeled.class_H
