# Supplementary material for: High Glucose Contribution to the TCA Cycle Is a Feature of Aggressive Non–Small Cell Lung Cancer in Patients
Source: Cancer Discov. 2025 Feb 17;15(4):702–16. doi: 10.1158/2159-8290.CD-23-1319 (PMC11962397; doi:10.1158/2159-8290.CD-23-1319)
Supplement: Supplementary Table 6 — Key Resources [file cd-23-1319_supplementary_table_6_suppst6.xlsx]

## Sheet: Sheet1
Reagent	Company	Product #	RRID
Antibodies
CK7	Cell Signaling Technology	55658
TTF1	Cell Signaling Technology	23192
p40	Cell Signaling Technology	87151
CD45	BD BioSciences	560976	RRID:AB_10563935
HLA-APC	BioLegend	311410	RRID:AB_314879
mCD45	Thermo Fisher	48-0451-82	RRID:AB_1518806
mCD31	Thermo Fisher	48-0311-82	RRID:AB_10598807
mTer-119	Thermo Fisher	48-5921-82	RRID:AB_1518808
Constructs
MD2G	Addgene	12259	RRID:Addgene_12259
PAX2	Addgene	12260	RRID:Addgene_12260
dsRedLuc	Eskiocak et al, Nat Comm 2016. PMID: 27545456
Cell lines
293T	ATCC	CRL-3216	RRID:CVCL_0063
Mice
NSG Mice	JAX	5557	RRID:IMSR_JAX:005557
Software
Living Image Software	Perkin elmer		RRID:SCR_014247
Graphpad/Prism	GraphPad		RRID:SCR_002798
